# Supplementary material for: DEVOLUTION—A method for phylogenetic reconstruction of aneuploid cancers based on multiregional genotyping data
Source: Commun Biol. 2021 Sep 20;4:1103. doi: 10.1038/s42003-021-02637-6 (PMC8452746; doi:10.1038/s42003-021-02637-6)
Supplement: Supplementary file 4 — Supplementary Data [file 42003_2021_2637_MOESM4_ESM.zip]

Archive with 14 entries (14 files):
- Supplementary_data_1_Segment_files.xlsx
- Supplementary_data_2_EM.xlsx
- Supplementary_data_3_100mf_40000_1.xlsx
- Supplementary_data_3_100mf_40000_2.xlsx
- Supplementary_data_3_100mf_40000_3.xlsx
- Supplementary_data_3_10mf_40000_1.xlsx
- Supplementary_data_3_10mf_40000_2.xlsx
- Supplementary_data_3_10mf_40000_3.xlsx
- Supplementary_data_3_50mf_40000_1.xlsx
- Supplementary_data_3_50mf_40000_2.xlsx
- Supplementary_data_3_50mf_40000_3.xlsx
- Supplementary_data_4_Simulation_result.xlsx
- Supplementary_data_5_Sequencing-data-SNP-Comparison.xlsx
- Supplementary_data_6_TRACERx-MAGOS.xlsx
