# Supplementary material for: DEVOLUTION—A method for phylogenetic reconstruction of aneuploid cancers based on multiregional genotyping data
Source: Commun Biol. 2021 Sep 20;4:1103. doi: 10.1038/s42003-021-02637-6 (PMC8452746; doi:10.1038/s42003-021-02637-6)
Supplement: Supplementary file 4 — Supplementary Data [file 42003_2021_2637_MOESM4_ESM.zip › Supplementary_data_3_100mf_40000_1.xlsx]

## Sheet: 1_biopsy_segment_file
Tumor ID	Sample ID	Chr	Start	End	Med LogR	VAF (TRS)	Type	Metod	Cytoband/gene	Clone size (%)
Tumor1	ALL	chr9 p	43	2746196204	NA	NA	GAIN	SNP-array	chr9 p	100
Tumor1	B1	chr11 q	6	511782105	NA	NA	GAIN	SNP-array	chr11 q	96.1538
Tumor1	B1	chr2 q	24	1484461277	NA	NA	LOSS	SNP-array	chr2 q	96.1538
Tumor1	B1	chr14 p	11	773140922	NA	NA	LOSS	SNP-array	chr14 p	96.1538
Tumor1	B1	chr10 p	3	276074623	NA	NA	GAIN	SNP-array	chr10 p	84.6154
Tumor1	B1	chr13 q	10	686319349	NA	NA	GAIN	SNP-array	chr13 q	84.6154
Tumor1	B1	chr15 q	14	943881771	NA	NA	LOSS	SNP-array	chr15 q	84.6154
Tumor1	B1	chr12 p	7	524690663	NA	NA	GAIN	SNP-array	chr12 p	3.84615
Tumor1	B1	chr5 q	36	2150760242	NA	NA	GAIN	SNP-array	chr5 q	11.5385
Tumor1	B1	chrX p	45	2889775140	NA	NA	GAIN	SNP-array	chrX p	11.5385

## Sheet: 1_biopsy_distribution
0	B1		0	B1			Stem	Subclone A	Subclone B	Subclone C	Normal		X1	X2	X3
43 2746196204 chr9 p GAIN	100		43 2746196204 chr9 p GAIN	100		chr9 p GAIN chr9 p	1	1	1	1	0		43 2746196204 chr9 p GAIN	43 2746196204 chr9 p GAIN	43 2746196204 chr9 p GAIN
6 511782105 chr11 q GAIN	96.1538461538462		6 511782105 chr11 q GAIN	96.1538		chr11 q GAIN chr11 q	0	1	1	1	0		6 511782105 chr11 q GAIN	7 524690663 chr12 p GAIN	6 511782105 chr11 q GAIN
24 1484461277 chr2 q LOSS	96.1538461538462		24 1484461277 chr2 q LOSS	96.1538		chr2 q LOSS chr2 q	0	1	1	1	0		24 1484461277 chr2 q LOSS	0 0 0 0	24 1484461277 chr2 q LOSS
11 773140922 chr14 p LOSS	96.1538461538462		11 773140922 chr14 p LOSS	96.1538		chr14 p LOSS chr14 p	0	1	1	1	0		11 773140922 chr14 p LOSS	0 0 0 0	11 773140922 chr14 p LOSS
3 276074623 chr10 p GAIN	84.6153846153846		3 276074623 chr10 p GAIN	84.6154		chr10 p GAIN chr10 p	0	0	1	1	0		3 276074623 chr10 p GAIN	0 0 0 0	36 2150760242 chr5 q GAIN
10 686319349 chr13 q GAIN	84.6153846153846		10 686319349 chr13 q GAIN	84.6154		chr13 q GAIN chr13 q	0	0	1	1	0		10 686319349 chr13 q GAIN	0 0 0 0	45 2889775140 chrX p GAIN
14 943881771 chr15 q LOSS	84.6153846153846		14 943881771 chr15 q LOSS	84.6154		chr15 q LOSS chr15 q	0	0	1	1	0		14 943881771 chr15 q LOSS	0 0 0 0	0 0 0 0
7 524690663 chr12 p GAIN	3.84615384615385		7 524690663 chr12 p GAIN	3.84615		chr5 q GAIN chr5 q	0	0	0	1	0		Cell 1-3
36 2150760242 chr5 q GAIN	11.5384615384615		36 2150760242 chr5 q GAIN	11.5385		chrX p GAIN chrX p	0	0	0	1	0
45 2889775140 chrX p GAIN	11.5384615384615		45 2889775140 chrX p GAIN	11.5385			Cell 1	Cell 2	Cell 3	Cell 4
						7 of 9				They should be after 14p directly.
			Biopsy	Nr cells
			"9,15,2"	26

## Sheet: 1_biopsy_EM
Tumor.ID	Sample.ID	Chr	Start	End	Med.LogR	VAF..TRS.	Type	Metod	Cytoband.gene	Clone.size....	V12	V13			ALL	B1 Subclone_ A	B1 Subclone_ B	B1 Subclone_ C	Normal
Tumor1	ALL	chr9 p	43	2746196204	NA	NA	GAIN	SNP-array	chr9 p GAIN chr9 p	100.000000	ALL	ALL		chr9 p GAIN chr9 p	1	1	1	1	0
Tumor1	B1	chr11 q	6	511782105	NA	NA	GAIN	SNP-array	chr11 q GAIN chr11 q	96.153846	Subclone_ A	B1 Subclone_ A		chr11 q GAIN chr11 q	0	1	1	1	0
Tumor1	B1	chr2 q	24	1484461277	NA	NA	LOSS	SNP-array	chr2 q LOSS chr2 q	96.153846	Subclone_ A	B1 Subclone_ A		chr2 q LOSS chr2 q	0	1	1	1	0
Tumor1	B1	chr14 p	11	773140922	NA	NA	LOSS	SNP-array	chr14 p LOSS chr14 p	96.153846	Subclone_ A	B1 Subclone_ A		chr14 p LOSS chr14 p	0	1	1	1	0
Tumor1	B1	chr10 p	3	276074623	NA	NA	GAIN	SNP-array	chr10 p GAIN chr10 p	84.615385	Subclone_ B	B1 Subclone_ B		chr10 p GAIN chr10 p	0	0	1	1	0
Tumor1	B1	chr13 q	10	686319349	NA	NA	GAIN	SNP-array	chr13 q GAIN chr13 q	84.615385	Subclone_ B	B1 Subclone_ B		chr13 q GAIN chr13 q	0	0	1	1	0
Tumor1	B1	chr15 q	14	943881771	NA	NA	LOSS	SNP-array	chr15 q LOSS chr15 q	84.615385	Subclone_ B	B1 Subclone_ B		chr15 q LOSS chr15 q	0	0	1	1	0
Tumor1	B1	chr5 q	36	2150760242	NA	NA	GAIN	SNP-array	chr5 q GAIN chr5 q	11.538462	Subclone_ C	B1 Subclone_ C		chr5 q GAIN chr5 q	0	0	0	1	0
Tumor1	B1	chrX p	45	2889775140	NA	NA	GAIN	SNP-array	chrX p GAIN chrX p	11.538462	Subclone_ C	B1 Subclone_ C		chrX p GAIN chrX p	0	0	0	1	0
															Stem	Subclone A	Subclone B	Subclone C	Normal
														chr9 p GAIN chr9 p	1	1	1	1	0
														chr11 q GAIN chr11 q	0	1	1	1	0
														chr2 q LOSS chr2 q	0	1	1	1	0
														chr14 p LOSS chr14 p	0	1	1	1	0
														chr10 p GAIN chr10 p	0	0	1	1	0
														chr13 q GAIN chr13 q	0	0	1	1	0
														chr15 q LOSS chr15 q	0	0	1	1	0
														chr5 q GAIN chr5 q	0	0	0	1	0
														chrX p GAIN chrX p	0	0	0	1	0

## Sheet: 2_biopsies_segment_file
Tumor ID	Sample ID	Chr	Start	End	Med LogR	VAF (TRS)	Type	Metod	Cytoband/gene	Clone size (%)
Tumor1	ALL	chr9 p	43	2746196204	NA	NA	GAIN	SNP-array	chr9 p	100
Tumor1	B1	chr7 q	40	2568206381	NA	NA	GAIN	SNP-array	chr7 q	57.6923
Tumor1	B1	chr3 q	32	1858173750	NA	NA	LOSS	SNP-array	chr3 q	34.6154
Tumor1	B1	chr4 p	33	1939072523	NA	NA	GAIN	SNP-array	chr4 p	34.6154
Tumor1	B1	chr5 p	35	2106720196	NA	NA	GAIN	SNP-array	chr5 p	34.6154
Tumor1	B1	chrX q	46	2954390264	NA	NA	LOSS	SNP-array	chrX q	34.6154
Tumor1	B1	chr10 q	4	319185281	NA	NA	LOSS	SNP-array	chr10 q	34.6154
Tumor1	B1	chr14 q	12	822383010	NA	NA	LOSS	SNP-array	chr14 q	34.6154
Tumor1	B1	chr10 p	3	263882799	NA	NA	GAIN	SNP-array	chr10 p	34.6154
Tumor1	B1	chr7 p	39	2494159464	NA	NA	GAIN	SNP-array	chr7 p	34.6154
Tumor1	B1	chr12 q	8	565932268	NA	NA	LOSS	SNP-array	chr12 q	7.69231
Tumor1	B2	chr11 q	6	511782105	NA	NA	GAIN	SNP-array	chr11 q	96.2963
Tumor1	B2	chr2 q	24	1426686568	NA	NA	LOSS	SNP-array	chr2 q	85.1852
Tumor1	B2	chr7 q	40	2550148611	NA	NA	LOSS	SNP-array	chr7 q	85.1852
Tumor1	B2	chr3 p	31	1745878082	NA	NA	LOSS	SNP-array	chr3 p	85.1852
Tumor1	B2	chr3 q	32	1854541398	NA	NA	GAIN	SNP-array	chr3 q	85.1852
Tumor1	B2	chr2 q	24	1393409212	NA	NA	GAIN	SNP-array	chr2 q	11.1111
Tumor1	B2	chr1 q	2	26079772	NA	NA	LOSS	SNP-array	chr1 q	11.1111
Tumor1	B2	chr9 q	44	2866214797	NA	NA	GAIN	SNP-array	chr9 q	11.1111
Tumor1	B2	chr20 p	25	1547915915	NA	NA	LOSS	SNP-array	chr20 p	3.7037
Tumor1	B2	chr16 q	16	1048056753	NA	NA	GAIN	SNP-array	chr16 q	3.7037
Tumor1	B2	chr9 q	44	2798978919	NA	NA	GAIN	SNP-array	chr9 q	3.7037

## Sheet: 2_biopsies_distribution
0	B1	B2		0	B1	B2			Stem	Subclone C	Subclone D	Subclone A	Subclone B	Subclone E	Normal		X1	X2	X3	X4	X5	X6
43 2746196204 chr9 p GAIN	100	100		43 2746196204 chr9 p GAIN	100	100		chr9 p GAIN chr9 p	1	1	1	1	1	1	0		43 2746196204 chr9 p GAIN	43 2746196204 chr9 p GAIN	43 2746196204 chr9 p GAIN	43 2746196204 chr9 p GAIN	43 2746196204 chr9 p GAIN	43 2746196204 chr9 p GAIN
40 2568206381 chr7 q GAIN	57.6923076923077	0		40 2568206381 chr7 q GAIN	57.6923	0		chr7 q GAIN chr7 q	0	1	1	0	0	0	0		40 2568206381 chr7 q GAIN	32 1858173750 chr3 q LOSS	8 565932268 chr12 q LOSS	6 511782105 chr11 q GAIN	6 511782105 chr11 q GAIN	25 1547915915 chr20 p LOSS
32 1858173750 chr3 q LOSS	34.6153846153846	0		32 1858173750 chr3 q LOSS	34.6154	0		chr3 q LOSS chr3 q	0	0	1	0	0	0	0		0 0 0 0	33 1939072523 chr4 p GAIN	0 0 0 0	24 1426686568 chr2 q LOSS	24 1393409212 chr2 q GAIN	16 1048056753 chr16 q GAIN
33 1939072523 chr4 p GAIN	34.6153846153846	0		33 1939072523 chr4 p GAIN	34.6154	0		chr4 p GAIN chr4 p	0	0	1	0	0	0	0		0 0 0 0	35 2106720196 chr5 p GAIN	0 0 0 0	40 2550148611 chr7 q LOSS	2 26079772 chr1 q LOSS	44 2798978919 chr9 q GAIN
35 2106720196 chr5 p GAIN	34.6153846153846	0		35 2106720196 chr5 p GAIN	34.6154	0		chr5 p GAIN chr5 p	0	0	1	0	0	0	0		0 0 0 0	46 2954390264 chrX q LOSS	0 0 0 0	31 1745878082 chr3 p LOSS	44 2866214797 chr9 q GAIN	0 0 0 0
46 2954390264 chrX q LOSS	34.6153846153846	0		46 2954390264 chrX q LOSS	34.6154	0		chrX q LOSS chrX q	0	0	1	0	0	0	0		0 0 0 0	4 319185281 chr10 q LOSS	0 0 0 0	32 1854541398 chr3 q GAIN	0 0 0 0	0 0 0 0
4 319185281 chr10 q LOSS	34.6153846153846	0		4 319185281 chr10 q LOSS	34.6154	0		chr10 q LOSS chr10 q	0	0	1	0	0	0	0		0 0 0 0	12 822383010 chr14 q LOSS	0 0 0 0	0 0 0 0	0 0 0 0	0 0 0 0
12 822383010 chr14 q LOSS	34.6153846153846	0		12 822383010 chr14 q LOSS	34.6154	0		chr14 q LOSS chr14 q	0	0	1	0	0	0	0		0 0 0 0	3 263882799 chr10 p GAIN	0 0 0 0	0 0 0 0	0 0 0 0	0 0 0 0
3 263882799 chr10 p GAIN	34.6153846153846	0		3 263882799 chr10 p GAIN	34.6154	0		chr10 p GAIN chr10 p	0	0	1	0	0	0	0		0 0 0 0	39 2494159464 chr7 p GAIN	0 0 0 0	0 0 0 0	0 0 0 0	0 0 0 0
39 2494159464 chr7 p GAIN	34.6153846153846	0		39 2494159464 chr7 p GAIN	34.6154	0		chr7 p GAIN chr7 p	0	0	1	0	0	0	0		Cell 1-2	Cell 3		Cell 4-5
8 565932268 chr12 q LOSS	7.69230769230769	0		8 565932268 chr12 q LOSS	7.69231	0		chr11 q GAIN chr11 q	0	0	0	1	1	1	0
6 511782105 chr11 q GAIN	0	96.2962962962963		6 511782105 chr11 q GAIN	0	96.2963		chr2 q LOSS chr2 q	0	0	0	0	1	1	0
24 1426686568 chr2 q LOSS	0	85.1851851851852		24 1426686568 chr2 q LOSS	0	85.1852		chr7 q LOSS chr7 q	0	0	0	0	1	1	0
40 2550148611 chr7 q LOSS	0	85.1851851851852		40 2550148611 chr7 q LOSS	0	85.1852		chr3 p LOSS chr3 p	0	0	0	0	1	1	0
31 1745878082 chr3 p LOSS	0	85.1851851851852		31 1745878082 chr3 p LOSS	0	85.1852		chr3 q GAIN chr3 q	0	0	0	0	1	1	0
32 1854541398 chr3 q GAIN	0	85.1851851851852		32 1854541398 chr3 q GAIN	0	85.1852		chr2 q GAIN chr2 q	0	0	0	0	0	1	0
24 1393409212 chr2 q GAIN	0	11.1111111111111		24 1393409212 chr2 q GAIN	0	11.1111		chr1 q LOSS chr1 q	0	0	0	0	0	1	0
2 26079772 chr1 q LOSS	0	11.1111111111111		2 26079772 chr1 q LOSS	0	11.1111		chr9 q GAIN chr9 q	0	0	0	0	0	1	0
44 2866214797 chr9 q GAIN	0	11.1111111111111		44 2866214797 chr9 q GAIN	0	11.1111			Cell 1	Cell 2	Cell 3	Cell 4	Cell 5	Should be after 11q directly.
25 1547915915 chr20 p LOSS	0	3.7037037037037		25 1547915915 chr20 p LOSS	0	3.7037		15 of 18
16 1048056753 chr16 q GAIN	0	3.7037037037037		16 1048056753 chr16 q GAIN	0	3.7037
44 2798978919 chr9 q GAIN	0	3.7037037037037		44 2798978919 chr9 q GAIN	0	3.7037
				Biopsies	Nr cells
				"-13,4,10"	26
				"7,-1,-17"	27

## Sheet: 2_biopsies_EM
Tumor.ID	Sample.ID	Chr	Start	End	Med.LogR	VAF..TRS.	Type	Metod	Cytoband.gene	Clone.size....	V12	V13			ALL	B1 Subclone_ C	B1 Subclone_ D	B2 Subclone_ A	B2 Subclone_ B	B2 Subclone_ E	Normal
Tumor1	ALL	chr9 p	43	2746196204	NA	NA	GAIN	SNP-array	chr9 p GAIN chr9 p	100.000000	ALL	ALL		chr9 p GAIN chr9 p	1	1	1	1	1	1	0
Tumor1	B1	chr7 q	40	2568206381	NA	NA	GAIN	SNP-array	chr7 q GAIN chr7 q	57.692308	Subclone_ C	B1 Subclone_ C		chr7 q GAIN chr7 q	0	1	1	0	0	0	0
Tumor1	B1	chr3 q	32	1858173750	NA	NA	LOSS	SNP-array	chr3 q LOSS chr3 q	34.615385	Subclone_ D	B1 Subclone_ D		chr3 q LOSS chr3 q	0	0	1	0	0	0	0
Tumor1	B1	chr4 p	33	1939072523	NA	NA	GAIN	SNP-array	chr4 p GAIN chr4 p	34.615385	Subclone_ D	B1 Subclone_ D		chr4 p GAIN chr4 p	0	0	1	0	0	0	0
Tumor1	B1	chr5 p	35	2106720196	NA	NA	GAIN	SNP-array	chr5 p GAIN chr5 p	34.615385	Subclone_ D	B1 Subclone_ D		chr5 p GAIN chr5 p	0	0	1	0	0	0	0
Tumor1	B1	chrX q	46	2954390264	NA	NA	LOSS	SNP-array	chrX q LOSS chrX q	34.615385	Subclone_ D	B1 Subclone_ D		chrX q LOSS chrX q	0	0	1	0	0	0	0
Tumor1	B1	chr10 q	4	319185281	NA	NA	LOSS	SNP-array	chr10 q LOSS chr10 q	34.615385	Subclone_ D	B1 Subclone_ D		chr10 q LOSS chr10 q	0	0	1	0	0	0	0
Tumor1	B1	chr14 q	12	822383010	NA	NA	LOSS	SNP-array	chr14 q LOSS chr14 q	34.615385	Subclone_ D	B1 Subclone_ D		chr14 q LOSS chr14 q	0	0	1	0	0	0	0
Tumor1	B1	chr10 p	3	263882799	NA	NA	GAIN	SNP-array	chr10 p GAIN chr10 p	34.615385	Subclone_ D	B1 Subclone_ D		chr10 p GAIN chr10 p	0	0	1	0	0	0	0
Tumor1	B1	chr7 p	39	2494159464	NA	NA	GAIN	SNP-array	chr7 p GAIN chr7 p	34.615385	Subclone_ D	B1 Subclone_ D		chr7 p GAIN chr7 p	0	0	1	0	0	0	0
Tumor1	B2	chr11 q	6	511782105	NA	NA	GAIN	SNP-array	chr11 q GAIN chr11 q	96.296296	Subclone_ A	B2 Subclone_ A		chr11 q GAIN chr11 q	0	0	0	1	1	1	0
Tumor1	B2	chr2 q	24	1426686568	NA	NA	LOSS	SNP-array	chr2 q LOSS chr2 q	85.185185	Subclone_ B	B2 Subclone_ B		chr2 q LOSS chr2 q	0	0	0	0	1	1	0
Tumor1	B2	chr7 q	40	2550148611	NA	NA	LOSS	SNP-array	chr7 q LOSS chr7 q	85.185185	Subclone_ B	B2 Subclone_ B		chr7 q LOSS chr7 q	0	0	0	0	1	1	0
Tumor1	B2	chr3 p	31	1745878082	NA	NA	LOSS	SNP-array	chr3 p LOSS chr3 p	85.185185	Subclone_ B	B2 Subclone_ B		chr3 p LOSS chr3 p	0	0	0	0	1	1	0
Tumor1	B2	chr3 q	32	1854541398	NA	NA	GAIN	SNP-array	chr3 q GAIN chr3 q	85.185185	Subclone_ B	B2 Subclone_ B		chr3 q GAIN chr3 q	0	0	0	0	1	1	0
Tumor1	B2	chr2 q	24	1393409212	NA	NA	GAIN	SNP-array	chr2 q GAIN chr2 q	11.111111	Subclone_ E	B2 Subclone_ E		chr2 q GAIN chr2 q	0	0	0	0	0	1	0
Tumor1	B2	chr1 q	2	26079772	NA	NA	LOSS	SNP-array	chr1 q LOSS chr1 q	11.111111	Subclone_ E	B2 Subclone_ E		chr1 q LOSS chr1 q	0	0	0	0	0	1	0
Tumor1	B2	chr9 q	44	2866214797	NA	NA	GAIN	SNP-array	chr9 q GAIN chr9 q	11.111111	Subclone_ E	B2 Subclone_ E		chr9 q GAIN chr9 q	0	0	0	0	0	1	0
															Stem	Subclone C	Subclone D	Subclone A	Subclone B	Subclone E	Normal
														chr9 p GAIN chr9 p	1	1	1	1	1	1	0
														chr7 q GAIN chr7 q	0	1	1	0	0	0	0
														chr3 q LOSS chr3 q	0	0	1	0	0	0	0
														chr4 p GAIN chr4 p	0	0	1	0	0	0	0
														chr5 p GAIN chr5 p	0	0	1	0	0	0	0
														chrX q LOSS chrX q	0	0	1	0	0	0	0
														chr10 q LOSS chr10 q	0	0	1	0	0	0	0
														chr14 q LOSS chr14 q	0	0	1	0	0	0	0
														chr10 p GAIN chr10 p	0	0	1	0	0	0	0
														chr7 p GAIN chr7 p	0	0	1	0	0	0	0
														chr11 q GAIN chr11 q	0	0	0	1	1	1	0
														chr2 q LOSS chr2 q	0	0	0	0	1	1	0
														chr7 q LOSS chr7 q	0	0	0	0	1	1	0
														chr3 p LOSS chr3 p	0	0	0	0	1	1	0
														chr3 q GAIN chr3 q	0	0	0	0	1	1	0
														chr2 q GAIN chr2 q	0	0	0	0	0	1	0
														chr1 q LOSS chr1 q	0	0	0	0	0	1	0
														chr9 q GAIN chr9 q	0	0	0	0	0	1	0

## Sheet: 3_biopsies_segment_file
Tumor ID	Sample ID	Chr	Start	End	Med LogR	VAF (TRS)	Type	Metod	Cytoband/gene	Clone size (%)
Tumor1	ALL	chr9 p	43	2746196204	NA	NA	GAIN	SNP-array	chr9 p	100
Tumor1	B1	chr12 p	7	524690663	NA	NA	GAIN	SNP-array	chr12 p	11.5385
Tumor1	B1	chr11 q	6	511782105	NA	NA	GAIN	SNP-array	chr11 q	88.4615
Tumor1	B1	chr2 q	24	1484461277	NA	NA	LOSS	SNP-array	chr2 q	88.4615
Tumor1	B1	chr14 p	11	773140922	NA	NA	LOSS	SNP-array	chr14 p	88.4615
Tumor1	B1	chr5 q	36	2150760242	NA	NA	GAIN	SNP-array	chr5 q	34.6154
Tumor1	B1	chrX p	45	2889775140	NA	NA	GAIN	SNP-array	chrX p	34.6154
Tumor1	B1	chr10 p	3	276074623	NA	NA	GAIN	SNP-array	chr10 p	53.8462
Tumor1	B1	chr13 q	10	686319349	NA	NA	GAIN	SNP-array	chr13 q	53.8462
Tumor1	B1	chr15 q	14	943881771	NA	NA	LOSS	SNP-array	chr15 q	53.8462
Tumor1	B2	chr3 q	32	1858173750	NA	NA	LOSS	SNP-array	chr3 q	53.5714
Tumor1	B2	chr4 p	33	1939072523	NA	NA	GAIN	SNP-array	chr4 p	53.5714
Tumor1	B2	chr5 p	35	2106720196	NA	NA	GAIN	SNP-array	chr5 p	53.5714
Tumor1	B2	chrX q	46	2954390264	NA	NA	LOSS	SNP-array	chrX q	53.5714
Tumor1	B2	chr10 q	4	319185281	NA	NA	LOSS	SNP-array	chr10 q	53.5714
Tumor1	B2	chr14 q	12	822383010	NA	NA	LOSS	SNP-array	chr14 q	53.5714
Tumor1	B2	chr7 q	40	2568206381	NA	NA	GAIN	SNP-array	chr7 q	32.1429
Tumor1	B2	chr11 q	6	511782105	NA	NA	GAIN	SNP-array	chr11 q	14.2857
Tumor1	B2	chr2 q	24	1484461277	NA	NA	LOSS	SNP-array	chr2 q	14.2857
Tumor1	B2	chr10 q	4	373155790	NA	NA	GAIN	SNP-array	chr10 q	7.14286
Tumor1	B2	chr5 q	36	2215107225	NA	NA	LOSS	SNP-array	chr5 q	7.14286
Tumor1	B2	chr3 p	31	1695454965	NA	NA	LOSS	SNP-array	chr3 p	7.14286
Tumor1	B2	chr7 q	40	2545466749	NA	NA	LOSS	SNP-array	chr7 q	7.14286
Tumor1	B2	chr14 p	11	773140922	NA	NA	LOSS	SNP-array	chr14 p	7.14286
Tumor1	B2	chr5 q	36	2150760242	NA	NA	GAIN	SNP-array	chr5 q	7.14286
Tumor1	B2	chrX p	45	2889775140	NA	NA	GAIN	SNP-array	chrX p	3.57143
Tumor1	B3	chr20 p	25	1547915915	NA	NA	LOSS	SNP-array	chr20 p	55.5556
Tumor1	B3	chr16 q	16	1048056753	NA	NA	GAIN	SNP-array	chr16 q	55.5556
Tumor1	B3	chr9 q	44	2798978919	NA	NA	GAIN	SNP-array	chr9 q	55.5556
Tumor1	B3	chr3 q	32	1858173750	NA	NA	LOSS	SNP-array	chr3 q	44.4444
Tumor1	B3	chr4 p	33	1939072523	NA	NA	GAIN	SNP-array	chr4 p	44.4444
Tumor1	B3	chr5 p	35	2106720196	NA	NA	GAIN	SNP-array	chr5 p	44.4444
Tumor1	B3	chr1 p	1	50144470	NA	NA	LOSS	SNP-array	chr1 p	44.4444

## Sheet: 3_biopsies_overview
0	B1	B2	B3
43 2746196204 chr9 p GAIN	100	100	100
7 524690663 chr12 p GAIN	11.5385	0	0
6 511782105 chr11 q GAIN	88.4615	14.2857	0
24 1484461277 chr2 q LOSS	88.4615	14.2857	0
11 773140922 chr14 p LOSS	88.4615	7.14286	0
36 2150760242 chr5 q GAIN	34.6154	7.14286	0
45 2889775140 chrX p GAIN	34.6154	3.57143	0
3 276074623 chr10 p GAIN	53.8462	0	0
10 686319349 chr13 q GAIN	53.8462	0	0
14 943881771 chr15 q LOSS	53.8462	0	0
32 1858173750 chr3 q LOSS	0	53.5714	44.4444
33 1939072523 chr4 p GAIN	0	53.5714	44.4444
35 2106720196 chr5 p GAIN	0	53.5714	44.4444
46 2954390264 chrX q LOSS	0	53.5714	0
4 319185281 chr10 q LOSS	0	53.5714	0
12 822383010 chr14 q LOSS	0	53.5714	0
40 2568206381 chr7 q GAIN	0	32.1429	0
4 373155790 chr10 q GAIN	0	7.14286	0
36 2215107225 chr5 q LOSS	0	7.14286	0
31 1695454965 chr3 p LOSS	0	7.14286	0
40 2545466749 chr7 q LOSS	0	7.14286	0
25 1547915915 chr20 p LOSS	0	0	55.5556
16 1048056753 chr16 q GAIN	0	0	55.5556
44 2798978919 chr9 q GAIN	0	0	55.5556
1 50144470 chr1 p LOSS	0	0	44.4444

## Sheet: 3_biopsies_distribution
0	B1	B2	B3		0	B1	B2	B3			Stem	Subclone J	Subclone A	Subclone G	Subclone C	Subclone D	Subclone H	Subclone I	Subclone B	Subclone E	Subclone F	Normal			X1	X2	X3	X4	X5	X6	X7	X8	X9
43 2746196204 chr9 p GAIN	100	100	100		43 2746196204 chr9 p GAIN	100	100	100		chr9 p GAIN chr9 p	1	1	1	1	1	1	1	1	1	1	1	0			43 2746196204 chr9 p GAIN	43 2746196204 chr9 p GAIN	43 2746196204 chr9 p GAIN	43 2746196204 chr9 p GAIN	43 2746196204 chr9 p GAIN	43 2746196204 chr9 p GAIN	43 2746196204 chr9 p GAIN	43 2746196204 chr9 p GAIN	43 2746196204 chr9 p GAIN
7 524690663 chr12 p GAIN	11.5384615384615	0	0		7 524690663 chr12 p GAIN	11.5385	0	0		chr12 p GAIN chr12 p	0	1	0	0	0	0	0	0	0	0	0	0			7 524690663 chr12 p GAIN	6 511782105 chr11 q GAIN	6 511782105 chr11 q GAIN	32 1858173750 chr3 q LOSS	40 2568206381 chr7 q GAIN	6 511782105 chr11 q GAIN	6 511782105 chr11 q GAIN	25 1547915915 chr20 p LOSS	32 1858173750 chr3 q LOSS
6 511782105 chr11 q GAIN	88.4615384615385	14.2857142857143	0		6 511782105 chr11 q GAIN	88.4615	14.2857	0		chr11 q GAIN chr11 q	0	1	1	1	1	0	0	1	0	0	0	0			0 0 0 0	24 1484461277 chr2 q LOSS	24 1484461277 chr2 q LOSS	33 1939072523 chr4 p GAIN	0 0 0 0	24 1484461277 chr2 q LOSS	24 1484461277 chr2 q LOSS	16 1048056753 chr16 q GAIN	33 1939072523 chr4 p GAIN
24 1484461277 chr2 q LOSS	88.4615384615385	14.2857142857143	0		24 1484461277 chr2 q LOSS	88.4615	14.2857	0		chr2 q LOSS chr2 q	0	1	1	1	1	0	0	1	0	0	0	0			0 0 0 0	11 773140922 chr14 p LOSS	11 773140922 chr14 p LOSS	35 2106720196 chr5 p GAIN	0 0 0 0	4 373155790 chr10 q GAIN	11 773140922 chr14 p LOSS	44 2798978919 chr9 q GAIN	35 2106720196 chr5 p GAIN
11 773140922 chr14 p LOSS	88.4615384615385	7.14285714285714	0		11 773140922 chr14 p LOSS	88.4615	7.14286	0		chr14 p LOSS chr14 p	0	1	1	1	1	0	0	0	0	0	0	0			0 0 0 0	36 2150760242 chr5 q GAIN	3 276074623 chr10 p GAIN	46 2954390264 chrX q LOSS	0 0 0 0	36 2215107225 chr5 q LOSS	36 2150760242 chr5 q GAIN	0 0 0 0	1 50144470 chr1 p LOSS
36 2150760242 chr5 q GAIN	34.6153846153846	7.14285714285714	0		36 2150760242 chr5 q GAIN	34.6154	7.14286	0		chr5 q GAIN chr5 q	0	1	0	1	0	0	0	0	0	0	0	0			0 0 0 0	45 2889775140 chrX p GAIN	10 686319349 chr13 q GAIN	4 319185281 chr10 q LOSS	0 0 0 0	31 1695454965 chr3 p LOSS	0 0 0 0	0 0 0 0	0 0 0 0
45 2889775140 chrX p GAIN	34.6153846153846	3.57142857142857	0		45 2889775140 chrX p GAIN	34.6154	3.57143	0		chrX p GAIN chrX p	0	1	0	1	0	0	0	0	0	0	0	0			0 0 0 0	0 0 0 0	14 943881771 chr15 q LOSS	12 822383010 chr14 q LOSS	0 0 0 0	40 2545466749 chr7 q LOSS	0 0 0 0	0 0 0 0	0 0 0 0
3 276074623 chr10 p GAIN	53.8461538461538	0	0		3 276074623 chr10 p GAIN	53.8462	0	0		chr10 p GAIN chr10 p	0	1	0	1	1	0	0	0	0	0	0	0					Cell 5			Cell 7		Cell 9
10 686319349 chr13 q GAIN	53.8461538461538	0	0		10 686319349 chr13 q GAIN	53.8462	0	0		chr13 q GAIN chr13 q	0	1	0	1	1	0	0	0	0	0	0	0
14 943881771 chr15 q LOSS	53.8461538461538	0	0		14 943881771 chr15 q LOSS	53.8462	0	0		chr15 q LOSS chr15 q	0	1	0	1	1	0	0	0	0	0	0	0
32 1858173750 chr3 q LOSS	0	53.5714285714286	44.4444444444444		32 1858173750 chr3 q LOSS	0	53.5714	44.4444		chr3 q LOSS chr3 q	0	0	0	0	0	1	1	0	0	1	0	0
33 1939072523 chr4 p GAIN	0	53.5714285714286	44.4444444444444		33 1939072523 chr4 p GAIN	0	53.5714	44.4444		chr4 p GAIN chr4 p	0	0	0	0	0	1	1	0	0	1	0	0
35 2106720196 chr5 p GAIN	0	53.5714285714286	44.4444444444444		35 2106720196 chr5 p GAIN	0	53.5714	44.4444		chr5 p GAIN chr5 p	0	0	0	0	0	1	1	0	0	1	0	0
46 2954390264 chrX q LOSS	0	53.5714285714286	0		46 2954390264 chrX q LOSS	0	53.5714	0		chrX q LOSS chrX q	0	0	0	0	0	1	1	0	0	0	0	0
4 319185281 chr10 q LOSS	0	53.5714285714286	0		4 319185281 chr10 q LOSS	0	53.5714	0		chr10 q LOSS chr10 q	0	0	0	0	0	1	1	0	0	0	0	0
12 822383010 chr14 q LOSS	0	53.5714285714286	0		12 822383010 chr14 q LOSS	0	53.5714	0		chr14 q LOSS chr14 q	0	0	0	0	0	1	1	0	0	0	0	0
40 2568206381 chr7 q GAIN	0	32.1428571428571	0		40 2568206381 chr7 q GAIN	0	32.1429	0		chr7 q GAIN chr7 q	0	0	0	0	0	0	1	0	0	0	0	0
4 373155790 chr10 q GAIN	0	7.14285714285714	0		4 373155790 chr10 q GAIN	0	7.14286	0		chr20 p LOSS chr20 p	0	0	0	0	0	0	0	0	1	0	1	0
36 2215107225 chr5 q LOSS	0	7.14285714285714	0		36 2215107225 chr5 q LOSS	0	7.14286	0		chr16 q GAIN chr16 q	0	0	0	0	0	0	0	0	1	0	1	0
31 1695454965 chr3 p LOSS	0	7.14285714285714	0		31 1695454965 chr3 p LOSS	0	7.14286	0		chr9 q GAIN chr9 q	0	0	0	0	0	0	0	0	1	0	1	0
40 2545466749 chr7 q LOSS	0	7.14285714285714	0		40 2545466749 chr7 q LOSS	0	7.14286	0		chr1 p LOSS chr1 p	0	0	0	0	0	0	0	0	0	0	1	0
25 1547915915 chr20 p LOSS	0	0	55.5555555555556		25 1547915915 chr20 p LOSS	0	0	55.5556			Cell 1	5 and X should be after 14p.	Cell 3	Cell 4	Cell 5	Cell 6	Cell 7	Cell 8	Cell 9	Cell 10	Should be after 5p.
16 1048056753 chr16 q GAIN	0	0	55.5555555555556		16 1048056753 chr16 q GAIN	0	0	55.5556		18 of 21
44 2798978919 chr9 q GAIN	0	0	55.5555555555556		44 2798978919 chr9 q GAIN	0	0	55.5556
1 50144470 chr1 p LOSS	0	0	44.4444444444444		1 50144470 chr1 p LOSS	0	0	44.4444
					Biopsies	Cells				> 1 biopsy
					"9,12,4"	26					Stem	Subclone A	Subclone B	Normal
					"-1,12,11"	28				chr9 p GAIN chr9 p	1	1	1	0
					"3,-10,10"	27				chr11 q GAIN chr11 q	0	1	0	0
										chr2 q LOSS chr2 q	0	1	0	0
										chr3 q LOSS chr3 q	0	0	1	0
										chr4 p GAIN chr4 p	0	0	1	0
										chr5 p GAIN chr5 p	0	0	1	0
										6 of 6

## Sheet: 3_biopsies_EM
Tumor.ID	Sample.ID	Chr	Start	End	Med.LogR	VAF..TRS.	Type	Metod	Cytoband.gene	Clone.size....	V12	V13				ALL	B1 Subclone_ J	B1 Subclone_ E	B1 Subclone_ A	B1 Subclone_ H	B1 Subclone_ C	B2 Subclone_ F	B2 Subclone_ D	B2 Subclone_ I	B2 Subclone_ E	B3 Subclone_ B	B3 Subclone_ F	B3 Subclone_ G	Normal
Tumor1	ALL	chr9 p	43	2746196204	NA	NA	GAIN	SNP-array	chr9 p GAIN chr9 p	100.000000	ALL	ALL			chr9 p GAIN chr9 p	1	1	1	1	1	1	1	1	1	1	1	1	1	0
Tumor1	B1	chr12 p	7	524690663	NA	NA	GAIN	SNP-array	chr12 p GAIN chr12 p	11.538462	Subclone_ J	B1 Subclone_ J			chr12 p GAIN chr12 p	0	1	0	0	0	0	0	0	0	0	0	0	0	0
Tumor1	B1	chr11 q	6	511782105	NA	NA	GAIN	SNP-array	chr11 q GAIN chr11 q	88.461538	Subclone_ E	B1 Subclone_ E			chr11 q GAIN chr11 q	0	1	1	1	1	1	0	0	0	1	0	0	0	0
Tumor1	B1	chr2 q	24	1484461277	NA	NA	LOSS	SNP-array	chr2 q LOSS chr2 q	88.461538	Subclone_ E	B1 Subclone_ E			chr2 q LOSS chr2 q	0	1	1	1	1	1	0	0	0	1	0	0	0	0
Tumor1	B1	chr14 p	11	773140922	NA	NA	LOSS	SNP-array	chr14 p LOSS chr14 p	88.461538	Subclone_ A	B1 Subclone_ A			chr14 p LOSS chr14 p	0	1	1	1	1	1	0	0	0	0	0	0	0	0
Tumor1	B1	chr5 q	36	2150760242	NA	NA	GAIN	SNP-array	chr5 q GAIN chr5 q	34.615385	Subclone_ H	B1 Subclone_ H			chr5 q GAIN chr5 q	0	1	0	0	1	0	0	0	0	0	0	0	0	0
Tumor1	B1	chrX p	45	2889775140	NA	NA	GAIN	SNP-array	chrX p GAIN chrX p	34.615385	Subclone_ H	B1 Subclone_ H			chrX p GAIN chrX p	0	1	0	0	1	0	0	0	0	0	0	0	0	0
Tumor1	B1	chr10 p	3	276074623	NA	NA	GAIN	SNP-array	chr10 p GAIN chr10 p	53.846154	Subclone_ C	B1 Subclone_ C			chr10 p GAIN chr10 p	0	1	0	0	1	1	0	0	0	0	0	0	0	0
Tumor1	B1	chr13 q	10	686319349	NA	NA	GAIN	SNP-array	chr13 q GAIN chr13 q	53.846154	Subclone_ C	B1 Subclone_ C			chr13 q GAIN chr13 q	0	1	0	0	1	1	0	0	0	0	0	0	0	0
Tumor1	B1	chr15 q	14	943881771	NA	NA	LOSS	SNP-array	chr15 q LOSS chr15 q	53.846154	Subclone_ C	B1 Subclone_ C			chr15 q LOSS chr15 q	0	1	0	0	1	1	0	0	0	0	0	0	0	0
Tumor1	B2	chr3 q	32	1858173750	NA	NA	LOSS	SNP-array	chr3 q LOSS chr3 q	53.571429	Subclone_ F	B2 Subclone_ F			chr3 q LOSS chr3 q	0	0	0	0	0	0	1	1	1	0	0	1	0	0
Tumor1	B2	chr4 p	33	1939072523	NA	NA	GAIN	SNP-array	chr4 p GAIN chr4 p	53.571429	Subclone_ F	B2 Subclone_ F			chr4 p GAIN chr4 p	0	0	0	0	0	0	1	1	1	0	0	1	0	0
Tumor1	B2	chr5 p	35	2106720196	NA	NA	GAIN	SNP-array	chr5 p GAIN chr5 p	53.571429	Subclone_ F	B2 Subclone_ F			chr5 p GAIN chr5 p	0	0	0	0	0	0	1	1	1	0	0	1	0	0
Tumor1	B2	chrX q	46	2954390264	NA	NA	LOSS	SNP-array	chrX q LOSS chrX q	53.571429	Subclone_ D	B2 Subclone_ D			chrX q LOSS chrX q	0	0	0	0	0	0	1	1	1	0	0	0	0	0
Tumor1	B2	chr10 q	4	319185281	NA	NA	LOSS	SNP-array	chr10 q LOSS chr10 q	53.571429	Subclone_ D	B2 Subclone_ D			chr10 q LOSS chr10 q	0	0	0	0	0	0	1	1	1	0	0	0	0	0
Tumor1	B2	chr14 q	12	822383010	NA	NA	LOSS	SNP-array	chr14 q LOSS chr14 q	53.571429	Subclone_ D	B2 Subclone_ D			chr14 q LOSS chr14 q	0	0	0	0	0	0	1	1	1	0	0	0	0	0
Tumor1	B2	chr7 q	40	2568206381	NA	NA	GAIN	SNP-array	chr7 q GAIN chr7 q	32.142857	Subclone_ I	B2 Subclone_ I			chr7 q GAIN chr7 q	0	0	0	0	0	0	0	0	1	0	0	0	0	0
Tumor1	B2	chr11 q	6	511782105	NA	NA	GAIN	SNP-array	chr11 q GAIN chr11 q	14.285714	Subclone_ E	B2 Subclone_ E			chr20 p LOSS chr20 p	0	0	0	0	0	0	0	0	0	0	1	0	1	0
Tumor1	B2	chr2 q	24	1484461277	NA	NA	LOSS	SNP-array	chr2 q LOSS chr2 q	14.285714	Subclone_ E	B2 Subclone_ E			chr16 q GAIN chr16 q	0	0	0	0	0	0	0	0	0	0	1	0	1	0
Tumor1	B3	chr20 p	25	1547915915	NA	NA	LOSS	SNP-array	chr20 p LOSS chr20 p	55.555556	Subclone_ B	B3 Subclone_ B			chr9 q GAIN chr9 q	0	0	0	0	0	0	0	0	0	0	1	0	1	0
Tumor1	B3	chr16 q	16	1048056753	NA	NA	GAIN	SNP-array	chr16 q GAIN chr16 q	55.555556	Subclone_ B	B3 Subclone_ B			chr1 p LOSS chr1 p	0	0	0	0	0	0	0	0	0	0	0	0	1	0
Tumor1	B3	chr9 q	44	2798978919	NA	NA	GAIN	SNP-array	chr9 q GAIN chr9 q	55.555556	Subclone_ B	B3 Subclone_ B
Tumor1	B3	chr3 q	32	1858173750	NA	NA	LOSS	SNP-array	chr3 q LOSS chr3 q	44.444444	Subclone_ F	B3 Subclone_ F
Tumor1	B3	chr4 p	33	1939072523	NA	NA	GAIN	SNP-array	chr4 p GAIN chr4 p	44.444444	Subclone_ F	B3 Subclone_ F
Tumor1	B3	chr5 p	35	2106720196	NA	NA	GAIN	SNP-array	chr5 p GAIN chr5 p	44.444444	Subclone_ F	B3 Subclone_ F				Stem	Subclone J	Subclone A	Subclone G	Subclone C	Subclone D	Subclone H	Subclone I	Subclone B	Subclone E	Subclone F	Normal
Tumor1	B3	chr1 p	1	50144470	NA	NA	LOSS	SNP-array	chr1 p LOSS chr1 p	44.444444	Subclone_ G	B3 Subclone_ G			chr9 p GAIN chr9 p	1	1	1	1	1	1	1	1	1	1	1	0
															chr12 p GAIN chr12 p	0	1	0	0	0	0	0	0	0	0	0	0
															chr11 q GAIN chr11 q	0	1	1	1	1	0	0	1	0	0	0	0
															chr2 q LOSS chr2 q	0	1	1	1	1	0	0	1	0	0	0	0
															chr14 p LOSS chr14 p	0	1	1	1	1	0	0	0	0	0	0	0
															chr5 q GAIN chr5 q	0	1	0	1	0	0	0	0	0	0	0	0
															chrX p GAIN chrX p	0	1	0	1	0	0	0	0	0	0	0	0
															chr10 p GAIN chr10 p	0	1	0	1	1	0	0	0	0	0	0	0
															chr13 q GAIN chr13 q	0	1	0	1	1	0	0	0	0	0	0	0
															chr15 q LOSS chr15 q	0	1	0	1	1	0	0	0	0	0	0	0
															chr3 q LOSS chr3 q	0	0	0	0	0	1	1	0	0	1	0	0
															chr4 p GAIN chr4 p	0	0	0	0	0	1	1	0	0	1	0	0
															chr5 p GAIN chr5 p	0	0	0	0	0	1	1	0	0	1	0	0
															chrX q LOSS chrX q	0	0	0	0	0	1	1	0	0	0	0	0
															chr10 q LOSS chr10 q	0	0	0	0	0	1	1	0	0	0	0	0
															chr14 q LOSS chr14 q	0	0	0	0	0	1	1	0	0	0	0	0
															chr7 q GAIN chr7 q	0	0	0	0	0	0	1	0	0	0	0	0
															chr20 p LOSS chr20 p	0	0	0	0	0	0	0	0	1	0	1	0
															chr16 q GAIN chr16 q	0	0	0	0	0	0	0	0	1	0	1	0
															chr9 q GAIN chr9 q	0	0	0	0	0	0	0	0	1	0	1	0
															chr1 p LOSS chr1 p	0	0	0	0	0	0	0	0	0	0	1	0

[truncated: 28 more sheets: 4_biopsies_segment_file, 4_biopsies_overview, 4_biopsies_distribution, 4_biopsies_EM, 5_biopsies_segment_file, 5_biopsies_overview, 5_biopsies_distribution, 5_biopsies_EM, 6_biopsies_segment_file, 6_biopsies_overview, 6_biopsies_distribution, 6_biopsies_EM, 7_biopsies_segment_file, 7_biopsies_overview, 7_biopsies_distribution, 7_biopsies_EM, 8_biopsies_segment_file, 8_biopsies_overview, 8_biopsies_distribution, 8_biopsies_EM …]
