# Supplementary material for: DEVOLUTION—A method for phylogenetic reconstruction of aneuploid cancers based on multiregional genotyping data
Source: Commun Biol. 2021 Sep 20;4:1103. doi: 10.1038/s42003-021-02637-6 (PMC8452746; doi:10.1038/s42003-021-02637-6)
Supplement: Supplementary file 4 — Supplementary Data [file 42003_2021_2637_MOESM4_ESM.zip › Supplementary_data_3_100mf_40000_2.xlsx]

## Sheet: Segment_file_1_biopsy
Tumor ID	Sample ID	Chr	Start	End	Med LogR	VAF (TRS)	Type	Metod	Cytoband/gene	Clone size (%)
Tumor1	ALL	chr9 p	43	2746196204	NA	NA	GAIN	SNP-array	chr9 p	100
Tumor1	ALL	chr11 q	6	511782105	NA	NA	GAIN	SNP-array	chr11 q	100
Tumor1	ALL	chr2 q	24	1484461277	NA	NA	LOSS	SNP-array	chr2 q	100
Tumor1	B1	chr14 p	11	773140922	NA	NA	LOSS	SNP-array	chr14 p	95.6522
Tumor1	B1	chr10 p	3	276074623	NA	NA	GAIN	SNP-array	chr10 p	95.6522
Tumor1	B1	chr13 q	10	686319349	NA	NA	GAIN	SNP-array	chr13 q	95.6522
Tumor1	B1	chr15 q	14	943881771	NA	NA	LOSS	SNP-array	chr15 q	95.6522
Tumor1	B1	chr5 q	36	2167109351	NA	NA	LOSS	SNP-array	chr5 q	4.34783
Tumor1	B1	chr16 q	16	1034659938	NA	NA	LOSS	SNP-array	chr16 q	4.34783
Tumor1	B1	chr10 q	4	329112949	NA	NA	LOSS	SNP-array	chr10 q	4.34783

## Sheet: Distribution_1_biopsy
0	B1		0	B1		All events are > 90 %						X1	X2
43 2746196204 chr9 p GAIN	100		43 2746196204 chr9 p GAIN	100								43 2746196204 chr9 p GAIN	43 2746196204 chr9 p GAIN
6 511782105 chr11 q GAIN	100		6 511782105 chr11 q GAIN	100		7 of 7						6 511782105 chr11 q GAIN	6 511782105 chr11 q GAIN
24 1484461277 chr2 q LOSS	100		24 1484461277 chr2 q LOSS	100								24 1484461277 chr2 q LOSS	24 1484461277 chr2 q LOSS
11 773140922 chr14 p LOSS	95.6521739130435		11 773140922 chr14 p LOSS	95.6522								11 773140922 chr14 p LOSS	36 2167109351 chr5 q LOSS
3 276074623 chr10 p GAIN	95.6521739130435		3 276074623 chr10 p GAIN	95.6522								3 276074623 chr10 p GAIN	16 1034659938 chr16 q LOSS
10 686319349 chr13 q GAIN	95.6521739130435		10 686319349 chr13 q GAIN	95.6522								10 686319349 chr13 q GAIN	4 329112949 chr10 q LOSS
14 943881771 chr15 q LOSS	95.6521739130435		14 943881771 chr15 q LOSS	95.6522								14 943881771 chr15 q LOSS	0 0 0 0
36 2167109351 chr5 q LOSS	4.34782608695652		36 2167109351 chr5 q LOSS	4.34783
16 1034659938 chr16 q LOSS	4.34782608695652		16 1034659938 chr16 q LOSS	4.34783
4 329112949 chr10 q LOSS	4.34782608695652		4 329112949 chr10 q LOSS	4.34783
			Biopsies	Cells
			"1,20,0"	23

## Sheet: Segment_file_2_biopsies
Tumor ID	Sample ID	Chr	Start	End	Med LogR	VAF (TRS)	Type	Metod	Cytoband/gene	Clone size (%)
Tumor1	ALL	chr9 p	43	2746196204	NA	NA	GAIN	SNP-array	chr9 p	100
Tumor1	B1	chr11 q	6	511782105	NA	NA	GAIN	SNP-array	chr11 q	96.2963
Tumor1	B1	chr2 q	24	1484461277	NA	NA	LOSS	SNP-array	chr2 q	96.2963
Tumor1	B1	chr5 q	36	2167109351	NA	NA	LOSS	SNP-array	chr5 q	44.4444
Tumor1	B1	chr10 q	4	373155790	NA	NA	GAIN	SNP-array	chr10 q	51.8519
Tumor1	B1	chr5 q	36	2215107225	NA	NA	LOSS	SNP-array	chr5 q	51.8519
Tumor1	B1	chr3 p	31	1695454965	NA	NA	LOSS	SNP-array	chr3 p	51.8519
Tumor1	B1	chr3 q	32	1858173750	NA	NA	LOSS	SNP-array	chr3 q	3.7037
Tumor1	B1	chr4 p	33	1939072523	NA	NA	GAIN	SNP-array	chr4 p	3.7037
Tumor1	B1	chr5 p	35	2106720196	NA	NA	GAIN	SNP-array	chr5 p	3.7037
Tumor1	B1	chr1 p	1	50144470	NA	NA	LOSS	SNP-array	chr1 p	3.7037
Tumor1	B2	chr11 q	6	511782105	NA	NA	GAIN	SNP-array	chr11 q	90
Tumor1	B2	chr2 q	24	1393409212	NA	NA	GAIN	SNP-array	chr2 q	73.3333
Tumor1	B2	chr1 q	2	26079772	NA	NA	LOSS	SNP-array	chr1 q	70
Tumor1	B2	chr3 q	32	1858173750	NA	NA	LOSS	SNP-array	chr3 q	6.66667
Tumor1	B2	chr4 p	33	1939072523	NA	NA	GAIN	SNP-array	chr4 p	6.66667
Tumor1	B2	chr5 p	35	2106720196	NA	NA	GAIN	SNP-array	chr5 p	6.66667
Tumor1	B2	chr10 p	3	280118900	NA	NA	GAIN	SNP-array	chr10 p	6.66667
Tumor1	B2	chr6 q	38	2355995116	NA	NA	LOSS	SNP-array	chr6 q	6.66667
Tumor1	B2	chr2 q	24	1484461277	NA	NA	LOSS	SNP-array	chr2 q	16.6667
Tumor1	B2	chr10 q	4	373155790	NA	NA	GAIN	SNP-array	chr10 q	16.6667
Tumor1	B2	chr5 q	36	2215107225	NA	NA	LOSS	SNP-array	chr5 q	16.6667
Tumor1	B2	chr3 p	31	1695454965	NA	NA	LOSS	SNP-array	chr3 p	13.3333
Tumor1	B2	chr12 q	8	565932268	NA	NA	LOSS	SNP-array	chr12 q	3.33333
Tumor1	B2	chr9 q	44	2866214797	NA	NA	GAIN	SNP-array	chr9 q	3.33333
Tumor1	B2	chr6 q	38	2364853870	NA	NA	GAIN	SNP-array	chr6 q	3.33333

## Sheet: Overview_2_biopsies
0	B1	B2
43 2746196204 chr9 p GAIN	100	100
6 511782105 chr11 q GAIN	96.2963	90
24 1484461277 chr2 q LOSS	96.2963	16.6667
36 2167109351 chr5 q LOSS	44.4444	0
4 373155790 chr10 q GAIN	51.8519	16.6667
36 2215107225 chr5 q LOSS	51.8519	16.6667
31 1695454965 chr3 p LOSS	51.8519	13.3333
32 1858173750 chr3 q LOSS	3.7037	6.66667
33 1939072523 chr4 p GAIN	3.7037	6.66667
35 2106720196 chr5 p GAIN	3.7037	6.66667
1 50144470 chr1 p LOSS	3.7037	0
24 1393409212 chr2 q GAIN	0	73.3333
2 26079772 chr1 q LOSS	0	70
3 280118900 chr10 p GAIN	0	6.66667
38 2355995116 chr6 q LOSS	0	6.66667
8 565932268 chr12 q LOSS	0	3.33333
44 2866214797 chr9 q GAIN	0	3.33333
38 2364853870 chr6 q GAIN	0	3.33333

## Sheet: Distribution_2_biopsies
0	B1	B2		0	B1	B2			Stem	Subclone A	Subclone D	Subclone E	Subclone B	Subclone C	Subclone F	Normal			X1	X2	X3	X4	X5
43 2746196204 chr9 p GAIN	100	100		43 2746196204 chr9 p GAIN	100	100		chr9 p GAIN chr9 p	1	1	1	1	1	1	1	0			43 2746196204 chr9 p GAIN	43 2746196204 chr9 p GAIN	43 2746196204 chr9 p GAIN	43 2746196204 chr9 p GAIN	43 2746196204 chr9 p GAIN
6 511782105 chr11 q GAIN	96.2962962962963	90		6 511782105 chr11 q GAIN	96.2963	90		chr11 q GAIN chr11 q	0	1	1	1	1	1	1	0			6 511782105 chr11 q GAIN	6 511782105 chr11 q GAIN	32 1858173750 chr3 q LOSS	6 511782105 chr11 q GAIN	32 1858173750 chr3 q LOSS
24 1484461277 chr2 q LOSS	96.2962962962963	16.6666666666667		24 1484461277 chr2 q LOSS	96.2963	16.6667		chr2 q LOSS chr2 q	0	1	1	1	0	0	1	0			24 1484461277 chr2 q LOSS	24 1484461277 chr2 q LOSS	33 1939072523 chr4 p GAIN	24 1393409212 chr2 q GAIN	33 1939072523 chr4 p GAIN
36 2167109351 chr5 q LOSS	44.4444444444444	0		36 2167109351 chr5 q LOSS	44.4444	0		chr5 q LOSS chr5 q	0	0	1	0	0	0	0	0			36 2167109351 chr5 q LOSS	4 373155790 chr10 q GAIN	35 2106720196 chr5 p GAIN	2 26079772 chr1 q LOSS	35 2106720196 chr5 p GAIN
4 373155790 chr10 q GAIN	51.8518518518518	16.6666666666667		4 373155790 chr10 q GAIN	51.8519	16.6667		chr10 q GAIN chr10 q	0	0	0	1	0	0	1	0			0 0 0 0	36 2215107225 chr5 q LOSS	1 50144470 chr1 p LOSS	0 0 0 0	3 280118900 chr10 p GAIN
36 2215107225 chr5 q LOSS	51.8518518518518	16.6666666666667		36 2215107225 chr5 q LOSS	51.8519	16.6667		chr5 qv1 LOSS chr5 q	0	0	0	1	0	0	1	0			0 0 0 0	31 1695454965 chr3 p LOSS	0 0 0 0	0 0 0 0	38 2355995116 chr6 q LOSS
31 1695454965 chr3 p LOSS	51.8518518518518	13.3333333333333		31 1695454965 chr3 p LOSS	51.8519	13.3333		chr3 p LOSS chr3 p	0	0	0	1	0	0	0	0			Cell 3	Cell 4		Cell 6
32 1858173750 chr3 q LOSS	3.7037037037037	6.66666666666667		32 1858173750 chr3 q LOSS	3.7037	6.66667		chr2 q GAIN chr2 q	0	0	0	0	0	1	0	0
33 1939072523 chr4 p GAIN	3.7037037037037	6.66666666666667		33 1939072523 chr4 p GAIN	3.7037	6.66667		chr1 q LOSS chr1 q	0	0	0	0	0	1	0	0
35 2106720196 chr5 p GAIN	3.7037037037037	6.66666666666667		35 2106720196 chr5 p GAIN	3.7037	6.66667			Cell 1	Cell 2	Cell 3	Cell 4	Cell 5	Cell 6	Cell 7				X6	X7	X8	X9
1 50144470 chr1 p LOSS	3.7037037037037	0		1 50144470 chr1 p LOSS	3.7037	0		9 of 9											43 2746196204 chr9 p GAIN	43 2746196204 chr9 p GAIN	43 2746196204 chr9 p GAIN	43 2746196204 chr9 p GAIN
24 1393409212 chr2 q GAIN	0	73.3333333333333		24 1393409212 chr2 q GAIN	0	73.3333													8 565932268 chr12 q LOSS	6 511782105 chr11 q GAIN	6 511782105 chr11 q GAIN	6 511782105 chr11 q GAIN
2 26079772 chr1 q LOSS	0	70		2 26079772 chr1 q LOSS	0	70													0 0 0 0	24 1393409212 chr2 q GAIN	24 1393409212 chr2 q GAIN	24 1484461277 chr2 q LOSS
3 280118900 chr10 p GAIN	0	6.66666666666667		3 280118900 chr10 p GAIN	0	6.66667													0 0 0 0	2 26079772 chr1 q LOSS	0 0 0 0	4 373155790 chr10 q GAIN
38 2355995116 chr6 q LOSS	0	6.66666666666667		38 2355995116 chr6 q LOSS	0	6.66667													0 0 0 0	44 2866214797 chr9 q GAIN	0 0 0 0	36 2215107225 chr5 q LOSS
8 565932268 chr12 q LOSS	0	3.33333333333333		8 565932268 chr12 q LOSS	0	3.33333													0 0 0 0	0 0 0 0	0 0 0 0	38 2364853870 chr6 q GAIN
44 2866214797 chr9 q GAIN	0	3.33333333333333		44 2866214797 chr9 q GAIN	0	3.33333
38 2364853870 chr6 q GAIN	0	3.33333333333333		38 2364853870 chr6 q GAIN	0	3.33333
				Biopsies	Cells			> 1 biopsy
				"14,-4,-3"	27				Stem	Subclone A	Subclone C	Subclone B	Subclone D	Normal
				"-9,-8,-11"	30			chr9 p GAIN chr9 p	1	1	1	1	1	0
								chr11 q GAIN chr11 q	0	1	1	1	1	0
								chr2 q LOSS chr2 q	0	1	1	0	1	0
								chr10 q GAIN chr10 q	0	0	1	0	1	0
								chr5 q LOSS chr5 q	0	0	1	0	1	0
								chr3 p LOSS chr3 p	0	0	1	0	0	0
								6 of 6

## Sheet: EM_2_biopsies
Tumor.ID	Sample.ID	Chr	Start	End	Med.LogR	VAF..TRS.	Type	Metod	Cytoband.gene	Clone.size....	V12	V13				ALL	B1 Subclone_ A	B1 Subclone_ C	B1 Subclone_ D	B1 Subclone_ E	B1 Subclone_ F	B2 Subclone_ A	B2 Subclone_ B	B2 Subclone_ C	B2 Subclone_ E	B2 Subclone_ F	Normal
Tumor1	ALL	chr9 p	43	2746196204	NA	NA	GAIN	SNP-array	chr9 p GAIN chr9 p	100	ALL	ALL			chr9 p GAIN chr9 p	1	1	1	1	1	1	1	1	1	1	1	0
Tumor1	B1	chr11 q	6	511782105	NA	NA	GAIN	SNP-array	chr11 q GAIN chr11 q	100	Subclone_ A	B1 Subclone_ A			chr11 q GAIN chr11 q	0	1	1	1	1	1	1	1	1	1	1	0
Tumor1	B1	chr2 q	24	1484461277	NA	NA	LOSS	SNP-array	chr2 q LOSS chr2 q	100	Subclone_ C	B1 Subclone_ C			chr2 q LOSS chr2 q	0	1	1	1	1	1	0	0	1	1	1	0
Tumor1	B1	chr5 q	36	2167109351	NA	NA	LOSS	SNP-array	chr5 q LOSS chr5 q	40	Subclone_ D	B1 Subclone_ D			chr5 q LOSS chr5 q	0	0	0	1	0	0	0	0	0	0	0	0
Tumor1	B1	chr10 q	4	373155790	NA	NA	GAIN	SNP-array	chr10 q GAIN chr10 q	50	Subclone_ E	B1 Subclone_ E			chr10 q GAIN chr10 q	0	0	0	0	1	1	0	0	1	1	1	0
Tumor1	B1	chr5 q	36	2215107225	NA	NA	LOSS	SNP-array	chr5 qv1 LOSS chr5 q	50	Subclone_ E	B1 Subclone_ E			chr5 qv1 LOSS chr5 q	0	0	0	0	1	1	0	0	1	1	1	0
Tumor1	B1	chr3 p	31	1695454965	NA	NA	LOSS	SNP-array	chr3 p LOSS chr3 p	50	Subclone_ F	B1 Subclone_ F			chr3 p LOSS chr3 p	0	0	0	0	1	1	0	0	0	0	1	0
Tumor1	B2	chr11 q	6	511782105	NA	NA	GAIN	SNP-array	chr11 q GAIN chr11 q	90	Subclone_ A	B2 Subclone_ A			chr2 q GAIN chr2 q	0	0	0	0	0	0	0	1	0	0	0	0
Tumor1	B2	chr2 q	24	1393409212	NA	NA	GAIN	SNP-array	chr2 q GAIN chr2 q	70	Subclone_ B	B2 Subclone_ B			chr1 q LOSS chr1 q	0	0	0	0	0	0	0	1	0	0	0	0
Tumor1	B2	chr1 q	2	26079772	NA	NA	LOSS	SNP-array	chr1 q LOSS chr1 q	70	Subclone_ B	B2 Subclone_ B
Tumor1	B2	chr2 q	24	1484461277	NA	NA	LOSS	SNP-array	chr2 q LOSS chr2 q	20	Subclone_ C	B2 Subclone_ C
Tumor1	B2	chr10 q	4	373155790	NA	NA	GAIN	SNP-array	chr10 q GAIN chr10 q	20	Subclone_ E	B2 Subclone_ E
Tumor1	B2	chr5 q	36	2215107225	NA	NA	LOSS	SNP-array	chr5 qv1 LOSS chr5 q	20	Subclone_ E	B2 Subclone_ E
Tumor1	B2	chr3 p	31	1695454965	NA	NA	LOSS	SNP-array	chr3 p LOSS chr3 p	10	Subclone_ F	B2 Subclone_ F				Stem	Subclone A	Subclone D	Subclone E	Subclone B	Subclone C	Subclone F	Normal
															chr9 p GAIN chr9 p	1	1	1	1	1	1	1	0
															chr11 q GAIN chr11 q	0	1	1	1	1	1	1	0
															chr2 q LOSS chr2 q	0	1	1	1	0	0	1	0
															chr5 q LOSS chr5 q	0	0	1	0	0	0	0	0
															chr10 q GAIN chr10 q	0	0	0	1	0	0	1	0
															chr5 qv1 LOSS chr5 q	0	0	0	1	0	0	1	0
															chr3 p LOSS chr3 p	0	0	0	1	0	0	0	0
															chr2 q GAIN chr2 q	0	0	0	0	0	1	0	0
															chr1 q LOSS chr1 q	0	0	0	0	0	1	0	0

## Sheet: Segment_file_3_biopsies
Tumor ID	Sample ID	Chr	Start	End	Med LogR	VAF (TRS)	Type	Metod	Cytoband/gene	Clone size (%)
Tumor1	ALL	chr9 p	43	2746196204	NA	NA	GAIN	SNP-array	chr9 p	100
Tumor1	B1	chr11 q	6	511782105	NA	NA	GAIN	SNP-array	chr11 q	100
Tumor1	B1	chr2 q	24	1484461277	NA	NA	LOSS	SNP-array	chr2 q	100
Tumor1	B1	chr10 q	4	373155790	NA	NA	GAIN	SNP-array	chr10 q	48.1481
Tumor1	B1	chr5 q	36	2215107225	NA	NA	LOSS	SNP-array	chr5 q	48.1481
Tumor1	B1	chr3 p	31	1695454965	NA	NA	LOSS	SNP-array	chr3 p	48.1481
Tumor1	B2	chr11 q	6	511782105	NA	NA	GAIN	SNP-array	chr11 q	96.4286
Tumor1	B2	chr2 q	24	1426686568	NA	NA	LOSS	SNP-array	chr2 q	67.8571
Tumor1	B2	chr7 q	40	2550148611	NA	NA	LOSS	SNP-array	chr7 q	67.8571
Tumor1	B2	chr3 p	31	1745878082	NA	NA	LOSS	SNP-array	chr3 p	67.8571
Tumor1	B2	chr2 q	24	1484461277	NA	NA	LOSS	SNP-array	chr2 q	28.5714
Tumor1	B2	chr10 q	4	373155790	NA	NA	GAIN	SNP-array	chr10 q	25
Tumor1	B2	chr5 q	36	2215107225	NA	NA	LOSS	SNP-array	chr5 q	25
Tumor1	B2	chr3 p	31	1695454965	NA	NA	LOSS	SNP-array	chr3 p	25
Tumor1	B2	chr14 p	11	773140922	NA	NA	LOSS	SNP-array	chr14 p	3.57143
Tumor1	B2	chr5 q	36	2150760242	NA	NA	GAIN	SNP-array	chr5 q	3.57143
Tumor1	B2	chr6 q	38	2386808214	NA	NA	GAIN	SNP-array	chr6 q	3.57143
Tumor1	B2	chr3 q	32	1858173750	NA	NA	LOSS	SNP-array	chr3 q	3.57143
Tumor1	B2	chr4 p	33	1939072523	NA	NA	GAIN	SNP-array	chr4 p	3.57143
Tumor1	B2	chr7 q	40	2578762128	NA	NA	GAIN	SNP-array	chr7 q	3.57143
Tumor1	B3	chr3 q	32	1858173750	NA	NA	LOSS	SNP-array	chr3 q	86.2069
Tumor1	B3	chr4 p	33	1939072523	NA	NA	GAIN	SNP-array	chr4 p	86.2069
Tumor1	B3	chr5 p	35	2106720196	NA	NA	GAIN	SNP-array	chr5 p	86.2069
Tumor1	B3	chrX q	46	2954390264	NA	NA	LOSS	SNP-array	chrX q	82.7586
Tumor1	B3	chr10 q	4	319185281	NA	NA	LOSS	SNP-array	chr10 q	82.7586
Tumor1	B3	chr14 q	12	822383010	NA	NA	LOSS	SNP-array	chr14 q	82.7586
Tumor1	B3	chr10 p	3	263882799	NA	NA	GAIN	SNP-array	chr10 p	82.7586
Tumor1	B3	chr7 p	39	2494159464	NA	NA	GAIN	SNP-array	chr7 p	82.7586
Tumor1	B3	chr7 q	40	2568206381	NA	NA	GAIN	SNP-array	chr7 q	6.89655
Tumor1	B3	chr1 p	1	50144470	NA	NA	LOSS	SNP-array	chr1 p	3.44828
Tumor1	B3	chr12 q	8	565932268	NA	NA	LOSS	SNP-array	chr12 q	3.44828
Tumor1	B3	chr20 p	25	1547915915	NA	NA	LOSS	SNP-array	chr20 p	3.44828
Tumor1	B3	chr16 q	16	1048056753	NA	NA	GAIN	SNP-array	chr16 q	3.44828
Tumor1	B3	chr9 q	44	2798978919	NA	NA	GAIN	SNP-array	chr9 q	3.44828

## Sheet: Overview_3_biopsies
0	B1	B2	B3
43 2746196204 chr9 p GAIN	100	100	100
6 511782105 chr11 q GAIN	100	96.4286	0
24 1484461277 chr2 q LOSS	100	28.5714	0
4 373155790 chr10 q GAIN	48.1481	25	0
36 2215107225 chr5 q LOSS	48.1481	25	0
31 1695454965 chr3 p LOSS	48.1481	25	0
24 1426686568 chr2 q LOSS	0	67.8571	0
40 2550148611 chr7 q LOSS	0	67.8571	0
31 1745878082 chr3 p LOSS	0	67.8571	0
11 773140922 chr14 p LOSS	0	3.57143	0
36 2150760242 chr5 q GAIN	0	3.57143	0
38 2386808214 chr6 q GAIN	0	3.57143	0
32 1858173750 chr3 q LOSS	0	3.57143	86.2069
33 1939072523 chr4 p GAIN	0	3.57143	86.2069
40 2578762128 chr7 q GAIN	0	3.57143	0
35 2106720196 chr5 p GAIN	0	0	86.2069
46 2954390264 chrX q LOSS	0	0	82.7586
4 319185281 chr10 q LOSS	0	0	82.7586
12 822383010 chr14 q LOSS	0	0	82.7586
3 263882799 chr10 p GAIN	0	0	82.7586
39 2494159464 chr7 p GAIN	0	0	82.7586
40 2568206381 chr7 q GAIN	0	0	6.89655
1 50144470 chr1 p LOSS	0	0	3.44828
8 565932268 chr12 q LOSS	0	0	3.44828
25 1547915915 chr20 p LOSS	0	0	3.44828
16 1048056753 chr16 q GAIN	0	0	3.44828
44 2798978919 chr9 q GAIN	0	0	3.44828

## Sheet: Distribution_3_biopsies
0	B1	B2	B3		0	B1	B2	B3			Stem	Subclone D	Subclone F	Subclone A	Subclone E	Subclone B	Subclone C	Normal			X1	X2	X3	X4	X5
43 2746196204 chr9 p GAIN	100	100	100		43 2746196204 chr9 p GAIN	100	100	100		chr9 p GAIN chr9 p	1	1	1	1	1	1	1	0			43 2746196204 chr9 p GAIN	43 2746196204 chr9 p GAIN	43 2746196204 chr9 p GAIN	43 2746196204 chr9 p GAIN	43 2746196204 chr9 p GAIN
6 511782105 chr11 q GAIN	100	96.4285714285714	0		6 511782105 chr11 q GAIN	100	96.4286	0		chr11 q GAIN chr11 q	0	1	1	1	1	0	0	0			6 511782105 chr11 q GAIN	6 511782105 chr11 q GAIN	6 511782105 chr11 q GAIN	6 511782105 chr11 q GAIN	32 1858173750 chr3 q LOSS
24 1484461277 chr2 q LOSS	100	28.5714285714286	0		24 1484461277 chr2 q LOSS	100	28.5714	0		chr2 q LOSS chr2 q	0	1	1	0	0	0	0	0			24 1484461277 chr2 q LOSS	24 1484461277 chr2 q LOSS	24 1426686568 chr2 q LOSS	24 1484461277 chr2 q LOSS	33 1939072523 chr4 p GAIN
4 373155790 chr10 q GAIN	48.1481481481481	25	0		4 373155790 chr10 q GAIN	48.1481	25	0		chr10 q GAIN chr10 q	0	0	1	0	0	0	0	0			4 373155790 chr10 q GAIN	0 0 0 0	40 2550148611 chr7 q LOSS	11 773140922 chr14 p LOSS	40 2578762128 chr7 q GAIN
36 2215107225 chr5 q LOSS	48.1481481481481	25	0		36 2215107225 chr5 q LOSS	48.1481	25	0		chr5 q LOSS chr5 q	0	0	1	0	0	0	0	0			36 2215107225 chr5 q LOSS	0 0 0 0	31 1745878082 chr3 p LOSS	36 2150760242 chr5 q GAIN	0 0 0 0
31 1695454965 chr3 p LOSS	48.1481481481481	25	0		31 1695454965 chr3 p LOSS	48.1481	25	0		chr3 p LOSS chr3 p	0	0	1	0	0	0	0	0			31 1695454965 chr3 p LOSS	0 0 0 0	0 0 0 0	38 2386808214 chr6 q GAIN	0 0 0 0
24 1426686568 chr2 q LOSS	0	67.8571428571429	0		24 1426686568 chr2 q LOSS	0	67.8571	0		chr2 qv1 LOSS chr2 q	0	0	0	0	1	0	0	0			0 0 0 0	0 0 0 0	0 0 0 0	0 0 0 0	0 0 0 0
40 2550148611 chr7 q LOSS	0	67.8571428571429	0		40 2550148611 chr7 q LOSS	0	67.8571	0		chr7 q LOSS chr7 q	0	0	0	0	1	0	0	0			0 0 0 0	0 0 0 0	0 0 0 0	0 0 0 0	0 0 0 0
31 1745878082 chr3 p LOSS	0	67.8571428571429	0		31 1745878082 chr3 p LOSS	0	67.8571	0		chr3 pv1 LOSS chr3 p	0	0	0	0	1	0	0	0			0 0 0 0	0 0 0 0	0 0 0 0	0 0 0 0	0 0 0 0
11 773140922 chr14 p LOSS	0	3.57142857142857	0		11 773140922 chr14 p LOSS	0	3.57143	0		chr3 q LOSS chr3 q	0	0	0	0	0	1	1	0			Cell 3		Cell 5
36 2150760242 chr5 q GAIN	0	3.57142857142857	0		36 2150760242 chr5 q GAIN	0	3.57143	0		chr4 p GAIN chr4 p	0	0	0	0	0	1	1	0
38 2386808214 chr6 q GAIN	0	3.57142857142857	0		38 2386808214 chr6 q GAIN	0	3.57143	0		chr5 p GAIN chr5 p	0	0	0	0	0	1	1	0			X6	X7	X8	X9	X10
32 1858173750 chr3 q LOSS	0	3.57142857142857	86.2068965517241		32 1858173750 chr3 q LOSS	0	3.57143	86.2069		chrX q LOSS chrX q	0	0	0	0	0	0	1	0			43 2746196204 chr9 p GAIN	43 2746196204 chr9 p GAIN	43 2746196204 chr9 p GAIN	43 2746196204 chr9 p GAIN	43 2746196204 chr9 p GAIN
33 1939072523 chr4 p GAIN	0	3.57142857142857	86.2068965517241		33 1939072523 chr4 p GAIN	0	3.57143	86.2069		chr10 q LOSS chr10 q	0	0	0	0	0	0	1	0			32 1858173750 chr3 q LOSS	40 2568206381 chr7 q GAIN	32 1858173750 chr3 q LOSS	8 565932268 chr12 q LOSS	25 1547915915 chr20 p LOSS
40 2578762128 chr7 q GAIN	0	3.57142857142857	0		40 2578762128 chr7 q GAIN	0	3.57143	0		chr14 q LOSS chr14 q	0	0	0	0	0	0	1	0			33 1939072523 chr4 p GAIN	0 0 0 0	33 1939072523 chr4 p GAIN	0 0 0 0	16 1048056753 chr16 q GAIN
35 2106720196 chr5 p GAIN	0	0	86.2068965517241		35 2106720196 chr5 p GAIN	0	0	86.2069		chr10 p GAIN chr10 p	0	0	0	0	0	0	1	0			35 2106720196 chr5 p GAIN	0 0 0 0	35 2106720196 chr5 p GAIN	0 0 0 0	44 2798978919 chr9 q GAIN
46 2954390264 chrX q LOSS	0	0	82.7586206896552		46 2954390264 chrX q LOSS	0	0	82.7586		chr7 p GAIN chr7 p	0	0	0	0	0	0	1	0			46 2954390264 chrX q LOSS	0 0 0 0	1 50144470 chr1 p LOSS	0 0 0 0	0 0 0 0
4 319185281 chr10 q LOSS	0	0	82.7586206896552		4 319185281 chr10 q LOSS	0	0	82.7586			Cell 1	Cell 2	Cel 3	Cell 4	Cell 5	Cell 6	Cell 7				4 319185281 chr10 q LOSS	0 0 0 0	0 0 0 0	0 0 0 0	0 0 0 0
12 822383010 chr14 q LOSS	0	0	82.7586206896552		12 822383010 chr14 q LOSS	0	0	82.7586		17 of 17											12 822383010 chr14 q LOSS	0 0 0 0	0 0 0 0	0 0 0 0	0 0 0 0
3 263882799 chr10 p GAIN	0	0	82.7586206896552		3 263882799 chr10 p GAIN	0	0	82.7586													3 263882799 chr10 p GAIN	0 0 0 0	0 0 0 0	0 0 0 0	0 0 0 0
39 2494159464 chr7 p GAIN	0	0	82.7586206896552		39 2494159464 chr7 p GAIN	0	0	82.7586													39 2494159464 chr7 p GAIN	0 0 0 0	0 0 0 0	0 0 0 0	0 0 0 0
40 2568206381 chr7 q GAIN	0	0	6.89655172413793		40 2568206381 chr7 q GAIN	0	0	6.89655													Cell 7
1 50144470 chr1 p LOSS	0	0	3.44827586206897		1 50144470 chr1 p LOSS	0	0	3.44828
8 565932268 chr12 q LOSS	0	0	3.44827586206897		8 565932268 chr12 q LOSS	0	0	3.44828
25 1547915915 chr20 p LOSS	0	0	3.44827586206897		25 1547915915 chr20 p LOSS	0	0	3.44828
16 1048056753 chr16 q GAIN	0	0	3.44827586206897		16 1048056753 chr16 q GAIN	0	0	3.44828
44 2798978919 chr9 q GAIN	0	0	3.44827586206897		44 2798978919 chr9 q GAIN	0	0	3.44828
					Biopsies	Cells				> 1 biopsy
					"14,10,4"	27					Stem	Subclone B	Subclone C	Subclone A	Normal
					"3,-9,-11"	28				chr9 p GAIN chr9 p	1	1	1	1	0
					"-10,5,10"	29				chr11 q GAIN chr11 q	0	1	1	1	0
										chr2 q LOSS chr2 q	0	1	1	0	0
										chr10 q GAIN chr10 q	0	0	1	0	0
										chr5 q LOSS chr5 q	0	0	1	0	0
										chr3 p LOSS chr3 p	0	0	1	0	0
										6 of 6

## Sheet: EM_3_biopsies
Tumor.ID	Sample.ID	Chr	Start	End	Med.LogR	VAF..TRS.	Type	Metod	Cytoband.gene	Clone.size....	V12	V13			ALL	B1 Subclone_ A	B1 Subclone_ E	B1 Subclone_ F	B2 Subclone_ A	B2 Subclone_ D	B2 Subclone_ E	B2 Subclone_ F	B3 Subclone_ B	B3 Subclone_ C	Normal
Tumor1	ALL	chr9 p	43	2746196204	NA	NA	GAIN	SNP-array	chr9 p GAIN chr9 p	100	ALL	ALL		chr9 p GAIN chr9 p	1	1	1	1	1	1	1	1	1	1	0
Tumor1	B1	chr11 q	6	511782105	NA	NA	GAIN	SNP-array	chr11 q GAIN chr11 q	100	Subclone_ A	B1 Subclone_ A		chr11 q GAIN chr11 q	0	1	1	1	1	1	1	1	0	0	0
Tumor1	B1	chr2 q	24	1484461277	NA	NA	LOSS	SNP-array	chr2 q LOSS chr2 q	100	Subclone_ E	B1 Subclone_ E		chr2 q LOSS chr2 q	0	1	1	1	0	0	1	1	0	0	0
Tumor1	B1	chr10 q	4	373155790	NA	NA	GAIN	SNP-array	chr10 q GAIN chr10 q	50	Subclone_ F	B1 Subclone_ F		chr10 q GAIN chr10 q	0	0	0	1	0	0	0	1	0	0	0
Tumor1	B1	chr5 q	36	2215107225	NA	NA	LOSS	SNP-array	chr5 q LOSS chr5 q	50	Subclone_ F	B1 Subclone_ F		chr5 q LOSS chr5 q	0	0	0	1	0	0	0	1	0	0	0
Tumor1	B1	chr3 p	31	1695454965	NA	NA	LOSS	SNP-array	chr3 p LOSS chr3 p	50	Subclone_ F	B1 Subclone_ F		chr3 p LOSS chr3 p	0	0	0	1	0	0	0	1	0	0	0
Tumor1	B2	chr11 q	6	511782105	NA	NA	GAIN	SNP-array	chr11 q GAIN chr11 q	100	Subclone_ A	B2 Subclone_ A		chr2 qv1 LOSS chr2 q	0	0	0	0	0	1	0	0	0	0	0
Tumor1	B2	chr2 q	24	1426686568	NA	NA	LOSS	SNP-array	chr2 qv1 LOSS chr2 q	70	Subclone_ D	B2 Subclone_ D		chr7 q LOSS chr7 q	0	0	0	0	0	1	0	0	0	0	0
Tumor1	B2	chr7 q	40	2550148611	NA	NA	LOSS	SNP-array	chr7 q LOSS chr7 q	70	Subclone_ D	B2 Subclone_ D		chr3 pv1 LOSS chr3 p	0	0	0	0	0	1	0	0	0	0	0
Tumor1	B2	chr3 p	31	1745878082	NA	NA	LOSS	SNP-array	chr3 pv1 LOSS chr3 p	70	Subclone_ D	B2 Subclone_ D		chr3 q LOSS chr3 q	0	0	0	0	0	0	0	0	1	1	0
Tumor1	B2	chr2 q	24	1484461277	NA	NA	LOSS	SNP-array	chr2 q LOSS chr2 q	30	Subclone_ E	B2 Subclone_ E		chr4 p GAIN chr4 p	0	0	0	0	0	0	0	0	1	1	0
Tumor1	B2	chr10 q	4	373155790	NA	NA	GAIN	SNP-array	chr10 q GAIN chr10 q	20	Subclone_ F	B2 Subclone_ F		chr5 p GAIN chr5 p	0	0	0	0	0	0	0	0	1	1	0
Tumor1	B2	chr5 q	36	2215107225	NA	NA	LOSS	SNP-array	chr5 q LOSS chr5 q	20	Subclone_ F	B2 Subclone_ F		chrX q LOSS chrX q	0	0	0	0	0	0	0	0	0	1	0
Tumor1	B2	chr3 p	31	1695454965	NA	NA	LOSS	SNP-array	chr3 p LOSS chr3 p	20	Subclone_ F	B2 Subclone_ F		chr10 q LOSS chr10 q	0	0	0	0	0	0	0	0	0	1	0
Tumor1	B3	chr3 q	32	1858173750	NA	NA	LOSS	SNP-array	chr3 q LOSS chr3 q	90	Subclone_ B	B3 Subclone_ B		chr14 q LOSS chr14 q	0	0	0	0	0	0	0	0	0	1	0
Tumor1	B3	chr4 p	33	1939072523	NA	NA	GAIN	SNP-array	chr4 p GAIN chr4 p	90	Subclone_ B	B3 Subclone_ B		chr10 p GAIN chr10 p	0	0	0	0	0	0	0	0	0	1	0
Tumor1	B3	chr5 p	35	2106720196	NA	NA	GAIN	SNP-array	chr5 p GAIN chr5 p	90	Subclone_ B	B3 Subclone_ B		chr7 p GAIN chr7 p	0	0	0	0	0	0	0	0	0	1	0
Tumor1	B3	chrX q	46	2954390264	NA	NA	LOSS	SNP-array	chrX q LOSS chrX q	80	Subclone_ C	B3 Subclone_ C
Tumor1	B3	chr10 q	4	319185281	NA	NA	LOSS	SNP-array	chr10 q LOSS chr10 q	80	Subclone_ C	B3 Subclone_ C
Tumor1	B3	chr14 q	12	822383010	NA	NA	LOSS	SNP-array	chr14 q LOSS chr14 q	80	Subclone_ C	B3 Subclone_ C
Tumor1	B3	chr10 p	3	263882799	NA	NA	GAIN	SNP-array	chr10 p GAIN chr10 p	80	Subclone_ C	B3 Subclone_ C			Stem	Subclone D	Subclone F	Subclone A	Subclone E	Subclone B	Subclone C	Normal
Tumor1	B3	chr7 p	39	2494159464	NA	NA	GAIN	SNP-array	chr7 p GAIN chr7 p	80	Subclone_ C	B3 Subclone_ C		chr9 p GAIN chr9 p	1	1	1	1	1	1	1	0
														chr11 q GAIN chr11 q	0	1	1	1	1	0	0	0
														chr2 q LOSS chr2 q	0	1	1	0	0	0	0	0
														chr10 q GAIN chr10 q	0	0	1	0	0	0	0	0
														chr5 q LOSS chr5 q	0	0	1	0	0	0	0	0
														chr3 p LOSS chr3 p	0	0	1	0	0	0	0	0
														chr2 qv1 LOSS chr2 q	0	0	0	0	1	0	0	0
														chr7 q LOSS chr7 q	0	0	0	0	1	0	0	0
														chr3 pv1 LOSS chr3 p	0	0	0	0	1	0	0	0
														chr3 q LOSS chr3 q	0	0	0	0	0	1	1	0
														chr4 p GAIN chr4 p	0	0	0	0	0	1	1	0
														chr5 p GAIN chr5 p	0	0	0	0	0	1	1	0
														chrX q LOSS chrX q	0	0	0	0	0	0	1	0
														chr10 q LOSS chr10 q	0	0	0	0	0	0	1	0
														chr14 q LOSS chr14 q	0	0	0	0	0	0	1	0
														chr10 p GAIN chr10 p	0	0	0	0	0	0	1	0
														chr7 p GAIN chr7 p	0	0	0	0	0	0	1	0

[truncated: 28 more sheets: Segment_file_4_biopsies, Overview_4_biopsies, Distribution_4_biopsies, EM_4_biopsies, Segment_file_5_biopsies, Overview_5_biopsies, Distribution_5_biopsies, EM_5_biopsies, Segment_file_6_biopsies, Overview_6_biopsies, Distribution_6_biopsies, EM_6_biopsies, Segment_file_7_biopsies, Overview_7_biopsies, Distribution_7_biopsies, EM_7_biopsies, Segment_file_8_biopsies, Overview_8_biopsies, Distribution_8_biopsies, EM_8_biopsies …]
