# Supplementary material for: DEVOLUTION—A method for phylogenetic reconstruction of aneuploid cancers based on multiregional genotyping data
Source: Commun Biol. 2021 Sep 20;4:1103. doi: 10.1038/s42003-021-02637-6 (PMC8452746; doi:10.1038/s42003-021-02637-6)
Supplement: Supplementary file 4 — Supplementary Data [file 42003_2021_2637_MOESM4_ESM.zip › Supplementary_data_3_100mf_40000_3.xlsx]

## Sheet: Segment_file_1_biopsy
Tumor ID	Sample ID	Chr	Start	End	Med LogR	VAF (TRS)	Type	Metod	Cytoband/gene	Clone size (%)
Tumor1	ALL	chr9 p	43	2746196204	NA	NA	GAIN	SNP-array	chr9 p	100
Tumor1	B1	chr7 q	40	2568206381	NA	NA	GAIN	SNP-array	chr7 q	4
Tumor1	B1	chr11 q	6	511782105	NA	NA	GAIN	SNP-array	chr11 q	96
Tumor1	B1	chr2 q	24	1484461277	NA	NA	LOSS	SNP-array	chr2 q	96
Tumor1	B1	chr14 p	11	773140922	NA	NA	LOSS	SNP-array	chr14 p	72
Tumor1	B1	chr5 q	36	2150760242	NA	NA	GAIN	SNP-array	chr5 q	72
Tumor1	B1	chrX p	45	2889775140	NA	NA	GAIN	SNP-array	chrX p	72
Tumor1	B1	chr10 q	4	373155790	NA	NA	GAIN	SNP-array	chr10 q	24
Tumor1	B1	chr5 q	36	2215107225	NA	NA	LOSS	SNP-array	chr5 q	12
Tumor1	B1	chr3 p	31	1695454965	NA	NA	LOSS	SNP-array	chr3 p	12

## Sheet: Distribution_1_biopsy
0	B1		0	B1			Stem	Subclone A	Subclone B	Subclone C	Subclone D	Normal		X1	X2	X3	X4
43 2746196204 chr9 p GAIN	100		43 2746196204 chr9 p GAIN	100		chr9 p GAIN chr9 p	1	1	1	1	1	0		43 2746196204 chr9 p GAIN	43 2746196204 chr9 p GAIN	43 2746196204 chr9 p GAIN	43 2746196204 chr9 p GAIN
40 2568206381 chr7 q GAIN	4		40 2568206381 chr7 q GAIN	4		chr11 q GAIN chr11 q	0	1	1	1	1	0		40 2568206381 chr7 q GAIN	6 511782105 chr11 q GAIN	6 511782105 chr11 q GAIN	6 511782105 chr11 q GAIN
6 511782105 chr11 q GAIN	96		6 511782105 chr11 q GAIN	96		chr2 q LOSS chr2 q	0	1	1	1	1	0		0 0 0 0	24 1484461277 chr2 q LOSS	24 1484461277 chr2 q LOSS	24 1484461277 chr2 q LOSS
24 1484461277 chr2 q LOSS	96		24 1484461277 chr2 q LOSS	96		chr14 p LOSS chr14 p	0	0	1	1	1	0		0 0 0 0	11 773140922 chr14 p LOSS	4 373155790 chr10 q GAIN	4 373155790 chr10 q GAIN
11 773140922 chr14 p LOSS	72		11 773140922 chr14 p LOSS	72		chr5 q GAIN chr5 q	0	0	1	1	1	0		0 0 0 0	36 2150760242 chr5 q GAIN	0 0 0 0	36 2215107225 chr5 q LOSS
36 2150760242 chr5 q GAIN	72		36 2150760242 chr5 q GAIN	72		chrX p GAIN chrX p	0	0	1	1	1	0		0 0 0 0	45 2889775140 chrX p GAIN	0 0 0 0	31 1695454965 chr3 p LOSS
45 2889775140 chrX p GAIN	72		45 2889775140 chrX p GAIN	72		chr10 q GAIN chr10 q	0	0	0	1	0	0			Cell 3
4 373155790 chr10 q GAIN	24		4 373155790 chr10 q GAIN	24		chr5 q LOSS chr5 q	0	0	0	0	1	0
36 2215107225 chr5 q LOSS	12		36 2215107225 chr5 q LOSS	12		chr3 p LOSS chr3 p	0	0	0	0	1	0
31 1695454965 chr3 p LOSS	12		31 1695454965 chr3 p LOSS	12			Cell 1	Cell 2	Cell 3	Should be after 2q.
			Biopsy			6 of 9
			"10,5,9"	25

## Sheet: EM_1_biopsy
Tumor.ID	Sample.ID	Chr	Start	End	Med.LogR	VAF..TRS.	Type	Metod	Cytoband.gene	Clone.size....	V12	V13			ALL	B1 Subclone_ A	B1 Subclone_ B	B1 Subclone_ C	B1 Subclone_ D	Normal
Tumor1	ALL	chr9 p	43	2746196204	NA	NA	GAIN	SNP-array	chr9 p GAIN chr9 p	100	ALL	ALL		chr9 p GAIN chr9 p	1	1	1	1	1	0
Tumor1	B1	chr11 q	6	511782105	NA	NA	GAIN	SNP-array	chr11 q GAIN chr11 q	100	Subclone_ A	B1 Subclone_ A		chr11 q GAIN chr11 q	0	1	1	1	1	0
Tumor1	B1	chr2 q	24	1484461277	NA	NA	LOSS	SNP-array	chr2 q LOSS chr2 q	100	Subclone_ A	B1 Subclone_ A		chr2 q LOSS chr2 q	0	1	1	1	1	0
Tumor1	B1	chr14 p	11	773140922	NA	NA	LOSS	SNP-array	chr14 p LOSS chr14 p	70	Subclone_ B	B1 Subclone_ B		chr14 p LOSS chr14 p	0	0	1	1	1	0
Tumor1	B1	chr5 q	36	2150760242	NA	NA	GAIN	SNP-array	chr5 q GAIN chr5 q	70	Subclone_ B	B1 Subclone_ B		chr5 q GAIN chr5 q	0	0	1	1	1	0
Tumor1	B1	chrX p	45	2889775140	NA	NA	GAIN	SNP-array	chrX p GAIN chrX p	70	Subclone_ B	B1 Subclone_ B		chrX p GAIN chrX p	0	0	1	1	1	0
Tumor1	B1	chr10 q	4	373155790	NA	NA	GAIN	SNP-array	chr10 q GAIN chr10 q	20	Subclone_ C	B1 Subclone_ C		chr10 q GAIN chr10 q	0	0	0	1	0	0
Tumor1	B1	chr5 q	36	2215107225	NA	NA	LOSS	SNP-array	chr5 q LOSS chr5 q	10	Subclone_ D	B1 Subclone_ D		chr5 q LOSS chr5 q	0	0	0	0	1	0
Tumor1	B1	chr3 p	31	1695454965	NA	NA	LOSS	SNP-array	chr3 p LOSS chr3 p	10	Subclone_ D	B1 Subclone_ D		chr3 p LOSS chr3 p	0	0	0	0	1	0
															Stem	Subclone A	Subclone B	Subclone C	Subclone D	Normal
														chr9 p GAIN chr9 p	1	1	1	1	1	0
														chr11 q GAIN chr11 q	0	1	1	1	1	0
														chr2 q LOSS chr2 q	0	1	1	1	1	0
														chr14 p LOSS chr14 p	0	0	1	1	1	0
														chr5 q GAIN chr5 q	0	0	1	1	1	0
														chrX p GAIN chrX p	0	0	1	1	1	0
														chr10 q GAIN chr10 q	0	0	0	1	0	0
														chr5 q LOSS chr5 q	0	0	0	0	1	0
														chr3 p LOSS chr3 p	0	0	0	0	1	0

## Sheet: Segment_file_2_biopsies
Tumor ID	Sample ID	Chr	Start	End	Med LogR	VAF (TRS)	Type	Metod	Cytoband/gene	Clone size (%)
Tumor1	ALL	chr9 p	43	2746196204	NA	NA	GAIN	SNP-array	chr9 p	100
Tumor1	B1	chr20 p	25	1547915915	NA	NA	LOSS	SNP-array	chr20 p	85.7143
Tumor1	B1	chr16 q	16	1048056753	NA	NA	GAIN	SNP-array	chr16 q	85.7143
Tumor1	B1	chr5 q	36	2225886689	NA	NA	GAIN	SNP-array	chr5 q	85.7143
Tumor1	B1	chr15 p	13	885346200	NA	NA	LOSS	SNP-array	chr15 p	9.52381
Tumor1	B1	chr11 q	6	511782105	NA	NA	GAIN	SNP-array	chr11 q	14.2857
Tumor1	B1	chr2 q	24	1484461277	NA	NA	LOSS	SNP-array	chr2 q	9.52381
Tumor1	B1	chr10 q	4	373155790	NA	NA	GAIN	SNP-array	chr10 q	9.52381
Tumor1	B1	chr5 q	36	2215107225	NA	NA	LOSS	SNP-array	chr5 q	9.52381
Tumor1	B1	chr3 p	31	1695454965	NA	NA	LOSS	SNP-array	chr3 p	9.52381
Tumor1	B1	chr2 q	24	1393409212	NA	NA	GAIN	SNP-array	chr2 q	4.7619
Tumor1	B1	chr1 q	2	26079772	NA	NA	LOSS	SNP-array	chr1 q	4.7619
Tumor1	B1	chr9 q	44	2866214797	NA	NA	GAIN	SNP-array	chr9 q	4.7619
Tumor1	B2	chr3 q	32	1858173750	NA	NA	LOSS	SNP-array	chr3 q	77.7778
Tumor1	B2	chr4 p	33	1939072523	NA	NA	GAIN	SNP-array	chr4 p	77.7778
Tumor1	B2	chr5 p	35	2106720196	NA	NA	GAIN	SNP-array	chr5 p	77.7778
Tumor1	B2	chrX q	46	2954390264	NA	NA	LOSS	SNP-array	chrX q	77.7778
Tumor1	B2	chr10 q	4	319185281	NA	NA	LOSS	SNP-array	chr10 q	77.7778
Tumor1	B2	chr14 q	12	822383010	NA	NA	LOSS	SNP-array	chr14 q	77.7778
Tumor1	B2	chr10 p	3	263882799	NA	NA	GAIN	SNP-array	chr10 p	74.0741
Tumor1	B2	chr7 p	39	2494159464	NA	NA	GAIN	SNP-array	chr7 p	74.0741
Tumor1	B2	chr12 q	8	565932268	NA	NA	LOSS	SNP-array	chr12 q	14.8148
Tumor1	B2	chr7 q	40	2568206381	NA	NA	GAIN	SNP-array	chr7 q	7.40741

## Sheet: Distribution_2_biopsies
0	B1	B2		0	B1	B2			Stem	Subclone A	Subclone D	Subclone B	Subclone C	Subclone E	Normal		X1	X2	X3	X4
43 2746196204 chr9 p GAIN	100	100		43 2746196204 chr9 p GAIN	100	100		chr9 p GAIN chr9 p	1	1	1	1	1	1	0		43 2746196204 chr9 p GAIN	43 2746196204 chr9 p GAIN	43 2746196204 chr9 p GAIN	43 2746196204 chr9 p GAIN
25 1547915915 chr20 p LOSS	85.7142857142857	0		25 1547915915 chr20 p LOSS	85.7143	0		chr20 p LOSS chr20 p	0	1	1	0	0	0	0		25 1547915915 chr20 p LOSS	25 1547915915 chr20 p LOSS	6 511782105 chr11 q GAIN	6 511782105 chr11 q GAIN
16 1048056753 chr16 q GAIN	85.7142857142857	0		16 1048056753 chr16 q GAIN	85.7143	0		chr16 q GAIN chr16 q	0	1	1	0	0	0	0		16 1048056753 chr16 q GAIN	16 1048056753 chr16 q GAIN	24 1484461277 chr2 q LOSS	24 1393409212 chr2 q GAIN
36 2225886689 chr5 q GAIN	85.7142857142857	0		36 2225886689 chr5 q GAIN	85.7143	0		chr5 q GAIN chr5 q	0	1	1	0	0	0	0		36 2225886689 chr5 q GAIN	36 2225886689 chr5 q GAIN	4 373155790 chr10 q GAIN	2 26079772 chr1 q LOSS
13 885346200 chr15 p LOSS	9.52380952380952	0		13 885346200 chr15 p LOSS	9.52381	0		chr11 q GAIN chr11 q	0	0	1	0	0	0	0		0 0 0 0	13 885346200 chr15 p LOSS	36 2215107225 chr5 q LOSS	44 2866214797 chr9 q GAIN
6 511782105 chr11 q GAIN	14.2857142857143	0		6 511782105 chr11 q GAIN	14.2857	0		chr3 q LOSS chr3 q	0	0	0	1	1	1	0		0 0 0 0	0 0 0 0	31 1695454965 chr3 p LOSS	0 0 0 0
24 1484461277 chr2 q LOSS	9.52380952380952	0		24 1484461277 chr2 q LOSS	9.52381	0		chr4 p GAIN chr4 p	0	0	0	1	1	1	0		0 0 0 0	0 0 0 0	0 0 0 0	0 0 0 0
4 373155790 chr10 q GAIN	9.52380952380952	0		4 373155790 chr10 q GAIN	9.52381	0		chr5 p GAIN chr5 p	0	0	0	1	1	1	0		0 0 0 0	0 0 0 0	0 0 0 0	0 0 0 0
36 2215107225 chr5 q LOSS	9.52380952380952	0		36 2215107225 chr5 q LOSS	9.52381	0		chrX q LOSS chrX q	0	0	0	1	1	1	0		0 0 0 0	0 0 0 0	0 0 0 0	0 0 0 0
31 1695454965 chr3 p LOSS	9.52380952380952	0		31 1695454965 chr3 p LOSS	9.52381	0		chr10 q LOSS chr10 q	0	0	0	1	1	1	0		Cell 2
24 1393409212 chr2 q GAIN	4.76190476190476	0		24 1393409212 chr2 q GAIN	4.7619	0		chr14 q LOSS chr14 q	0	0	0	1	1	1	0
2 26079772 chr1 q LOSS	4.76190476190476	0		2 26079772 chr1 q LOSS	4.7619	0		chr10 p GAIN chr10 p	0	0	0	0	1	1	0		X5	X6	X7	X8
44 2866214797 chr9 q GAIN	4.76190476190476	0		44 2866214797 chr9 q GAIN	4.7619	0		chr7 p GAIN chr7 p	0	0	0	0	1	1	0		43 2746196204 chr9 p GAIN	43 2746196204 chr9 p GAIN	43 2746196204 chr9 p GAIN	43 2746196204 chr9 p GAIN
32 1858173750 chr3 q LOSS	0	77.7777777777778		32 1858173750 chr3 q LOSS	0	77.7778		chr12 q LOSS chr12 q	0	0	0	0	0	1	0		32 1858173750 chr3 q LOSS	8 565932268 chr12 q LOSS	40 2568206381 chr7 q GAIN	32 1858173750 chr3 q LOSS
33 1939072523 chr4 p GAIN	0	77.7777777777778		33 1939072523 chr4 p GAIN	0	77.7778			Cell 1	Cell 2	should be directly after 9p.	Cell 4	Cell 5	Should be directly after 9p.			33 1939072523 chr4 p GAIN	0 0 0 0	0 0 0 0	33 1939072523 chr4 p GAIN
35 2106720196 chr5 p GAIN	0	77.7777777777778		35 2106720196 chr5 p GAIN	0	77.7778		12 of 14									35 2106720196 chr5 p GAIN	0 0 0 0	0 0 0 0	35 2106720196 chr5 p GAIN
46 2954390264 chrX q LOSS	0	77.7777777777778		46 2954390264 chrX q LOSS	0	77.7778											46 2954390264 chrX q LOSS	0 0 0 0	0 0 0 0	46 2954390264 chrX q LOSS
4 319185281 chr10 q LOSS	0	77.7777777777778		4 319185281 chr10 q LOSS	0	77.7778											4 319185281 chr10 q LOSS	0 0 0 0	0 0 0 0	4 319185281 chr10 q LOSS
12 822383010 chr14 q LOSS	0	77.7777777777778		12 822383010 chr14 q LOSS	0	77.7778											12 822383010 chr14 q LOSS	0 0 0 0	0 0 0 0	12 822383010 chr14 q LOSS
3 263882799 chr10 p GAIN	0	74.0740740740741		3 263882799 chr10 p GAIN	0	74.0741											3 263882799 chr10 p GAIN	0 0 0 0	0 0 0 0	0 0 0 0
39 2494159464 chr7 p GAIN	0	74.0740740740741		39 2494159464 chr7 p GAIN	0	74.0741											39 2494159464 chr7 p GAIN	0 0 0 0	0 0 0 0	0 0 0 0
8 565932268 chr12 q LOSS	0	14.8148148148148		8 565932268 chr12 q LOSS	0	14.8148											Cell 5			Cell 4
40 2568206381 chr7 q GAIN	0	7.40740740740741		40 2568206381 chr7 q GAIN	0	7.40741
				Biopsies	Cells
				"-6,-6,-18"	21
				"-9,2,8"	27

## Sheet: EM_2_biopsies
Tumor.ID	Sample.ID	Chr	Start	End	Med.LogR	VAF..TRS.	Type	Metod	Cytoband.gene	Clone.size....	V12	V13			ALL	B1 Subclone_ A	B1 Subclone_ D	B2 Subclone_ B	B2 Subclone_ C	B2 Subclone_ E	Normal
Tumor1	ALL	chr9 p	43	2746196204	NA	NA	GAIN	SNP-array	chr9 p GAIN chr9 p	100	ALL	ALL		chr9 p GAIN chr9 p	1	1	1	1	1	1	0
Tumor1	B1	chr20 p	25	1547915915	NA	NA	LOSS	SNP-array	chr20 p LOSS chr20 p	90	Subclone_ A	B1 Subclone_ A		chr20 p LOSS chr20 p	0	1	1	0	0	0	0
Tumor1	B1	chr16 q	16	1048056753	NA	NA	GAIN	SNP-array	chr16 q GAIN chr16 q	90	Subclone_ A	B1 Subclone_ A		chr16 q GAIN chr16 q	0	1	1	0	0	0	0
Tumor1	B1	chr5 q	36	2225886689	NA	NA	GAIN	SNP-array	chr5 q GAIN chr5 q	90	Subclone_ A	B1 Subclone_ A		chr5 q GAIN chr5 q	0	1	1	0	0	0	0
Tumor1	B1	chr11 q	6	511782105	NA	NA	GAIN	SNP-array	chr11 q GAIN chr11 q	10	Subclone_ D	B1 Subclone_ D		chr11 q GAIN chr11 q	0	0	1	0	0	0	0
Tumor1	B2	chr3 q	32	1858173750	NA	NA	LOSS	SNP-array	chr3 q LOSS chr3 q	80	Subclone_ B	B2 Subclone_ B		chr3 q LOSS chr3 q	0	0	0	1	1	1	0
Tumor1	B2	chr4 p	33	1939072523	NA	NA	GAIN	SNP-array	chr4 p GAIN chr4 p	80	Subclone_ B	B2 Subclone_ B		chr4 p GAIN chr4 p	0	0	0	1	1	1	0
Tumor1	B2	chr5 p	35	2106720196	NA	NA	GAIN	SNP-array	chr5 p GAIN chr5 p	80	Subclone_ B	B2 Subclone_ B		chr5 p GAIN chr5 p	0	0	0	1	1	1	0
Tumor1	B2	chrX q	46	2954390264	NA	NA	LOSS	SNP-array	chrX q LOSS chrX q	80	Subclone_ B	B2 Subclone_ B		chrX q LOSS chrX q	0	0	0	1	1	1	0
Tumor1	B2	chr10 q	4	319185281	NA	NA	LOSS	SNP-array	chr10 q LOSS chr10 q	80	Subclone_ B	B2 Subclone_ B		chr10 q LOSS chr10 q	0	0	0	1	1	1	0
Tumor1	B2	chr14 q	12	822383010	NA	NA	LOSS	SNP-array	chr14 q LOSS chr14 q	80	Subclone_ B	B2 Subclone_ B		chr14 q LOSS chr14 q	0	0	0	1	1	1	0
Tumor1	B2	chr10 p	3	263882799	NA	NA	GAIN	SNP-array	chr10 p GAIN chr10 p	70	Subclone_ C	B2 Subclone_ C		chr10 p GAIN chr10 p	0	0	0	0	1	1	0
Tumor1	B2	chr7 p	39	2494159464	NA	NA	GAIN	SNP-array	chr7 p GAIN chr7 p	70	Subclone_ C	B2 Subclone_ C		chr7 p GAIN chr7 p	0	0	0	0	1	1	0
Tumor1	B2	chr12 q	8	565932268	NA	NA	LOSS	SNP-array	chr12 q LOSS chr12 q	10	Subclone_ E	B2 Subclone_ E		chr12 q LOSS chr12 q	0	0	0	0	0	1	0
															Stem	Subclone A	Subclone D	Subclone B	Subclone C	Subclone E	Normal
														chr9 p GAIN chr9 p	1	1	1	1	1	1	0
														chr20 p LOSS chr20 p	0	1	1	0	0	0	0
														chr16 q GAIN chr16 q	0	1	1	0	0	0	0
														chr5 q GAIN chr5 q	0	1	1	0	0	0	0
														chr11 q GAIN chr11 q	0	0	1	0	0	0	0
														chr3 q LOSS chr3 q	0	0	0	1	1	1	0
														chr4 p GAIN chr4 p	0	0	0	1	1	1	0
														chr5 p GAIN chr5 p	0	0	0	1	1	1	0
														chrX q LOSS chrX q	0	0	0	1	1	1	0
														chr10 q LOSS chr10 q	0	0	0	1	1	1	0
														chr14 q LOSS chr14 q	0	0	0	1	1	1	0
														chr10 p GAIN chr10 p	0	0	0	0	1	1	0
														chr7 p GAIN chr7 p	0	0	0	0	1	1	0
														chr12 q LOSS chr12 q	0	0	0	0	0	1	0

## Sheet: Segment_file_3_biopsies
Tumor ID	Sample ID	Chr	Start	End	Med LogR	VAF (TRS)	Type	Metod	Cytoband/gene	Clone size (%)
Tumor1	ALL	chr9 p	43+KD2:K20	2746196204	NA	NA	GAIN	SNP-array	chr9 p	100
Tumor1	B1	chr11 q	6	511782105	NA	NA	GAIN	SNP-array	chr11 q	100
Tumor1	B1	chr2 q	24	1484461277	NA	NA	LOSS	SNP-array	chr2 q	100
Tumor1	B1	chr14 p	11	773140922	NA	NA	LOSS	SNP-array	chr14 p	92.5926
Tumor1	B1	chr5 q	36	2150760242	NA	NA	GAIN	SNP-array	chr5 q	92.5926
Tumor1	B1	chr6 q	38	2386808214	NA	NA	GAIN	SNP-array	chr6 q	92.5926
Tumor1	B1	chr10 q	4	373155790	NA	NA	GAIN	SNP-array	chr10 q	7.40741
Tumor1	B1	chr5 q	36	2215107225	NA	NA	LOSS	SNP-array	chr5 q	7.40741
Tumor1	B1	chr6 q	38	2364853870	NA	NA	GAIN	SNP-array	chr6 q	3.7037
Tumor1	B1	chr3 p	31	1695454965	NA	NA	LOSS	SNP-array	chr3 p	3.7037
Tumor1	B2	chr11 q	6	511782105	NA	NA	GAIN	SNP-array	chr11 q	100
Tumor1	B2	chr2 q	24	1484461277	NA	NA	LOSS	SNP-array	chr2 q	100
Tumor1	B2	chr14 p	11	773140922	NA	NA	LOSS	SNP-array	chr14 p	26.9231
Tumor1	B2	chr5 q	36	2150760242	NA	NA	GAIN	SNP-array	chr5 q	26.9231
Tumor1	B2	chrX p	45	2889775140	NA	NA	GAIN	SNP-array	chrX p	26.9231
Tumor1	B2	chr10 q	4	373155790	NA	NA	GAIN	SNP-array	chr10 q	65.3846
Tumor1	B2	chr5 q	36	2215107225	NA	NA	LOSS	SNP-array	chr5 q	65.3846
Tumor1	B2	chr3 p	31	1695454965	NA	NA	LOSS	SNP-array	chr3 p	65.3846
Tumor1	B3	chr3 q	32	1858173750	NA	NA	LOSS	SNP-array	chr3 q	93.1034
Tumor1	B3	chr4 p	33	1939072523	NA	NA	GAIN	SNP-array	chr4 p	93.1034
Tumor1	B3	chr5 p	35	2106720196	NA	NA	GAIN	SNP-array	chr5 p	93.1034
Tumor1	B3	chr10 p	3	280118900	NA	NA	GAIN	SNP-array	chr10 p	93.1034
Tumor1	B3	chr6 q	38	2355995116	NA	NA	LOSS	SNP-array	chr6 q	93.1034
Tumor1	B3	chr11 q	6	511782105	NA	NA	GAIN	SNP-array	chr11 q	6.89655
Tumor1	B3	chr2 q	24	1393409212	NA	NA	GAIN	SNP-array	chr2 q	3.44828
Tumor1	B3	chr1 q	2	26079772	NA	NA	LOSS	SNP-array	chr1 q	3.44828
Tumor1	B3	chr2 q	24	1484461277	NA	NA	LOSS	SNP-array	chr2 q	3.44828
Tumor1	B3	chr10 q	4	373155790	NA	NA	GAIN	SNP-array	chr10 q	3.44828
Tumor1	B3	chr5 q	36	2215107225	NA	NA	LOSS	SNP-array	chr5 q	3.44828
Tumor1	B3	chr3 p	31	1695454965	NA	NA	LOSS	SNP-array	chr3 p	3.44828

## Sheet: Overview_3_biopsies
0	B1	B2	B3
43 2746196204 chr9 p GAIN	100	100	100
6 511782105 chr11 q GAIN	100	100	6.89655
24 1484461277 chr2 q LOSS	100	100	3.44828
11 773140922 chr14 p LOSS	92.5926	26.9231	0
36 2150760242 chr5 q GAIN	92.5926	26.9231	0
38 2386808214 chr6 q GAIN	92.5926	0	0
4 373155790 chr10 q GAIN	7.40741	65.3846	3.44828
36 2215107225 chr5 q LOSS	7.40741	65.3846	3.44828
38 2364853870 chr6 q GAIN	3.7037	0	0
31 1695454965 chr3 p LOSS	3.7037	65.3846	3.44828
45 2889775140 chrX p GAIN	0	26.9231	0
32 1858173750 chr3 q LOSS	0	0	93.1034
33 1939072523 chr4 p GAIN	0	0	93.1034
35 2106720196 chr5 p GAIN	0	0	93.1034
3 280118900 chr10 p GAIN	0	0	93.1034
38 2355995116 chr6 q LOSS	0	0	93.1034
24 1393409212 chr2 q GAIN	0	0	3.44828
2 26079772 chr1 q LOSS	0	0	3.44828

## Sheet: Distribution_3_biopsies
0	B1	B2	B3		0	B1	B2	B3			Stem	Subclone A	Subclone B	Subclone E	Subclone F	Subclone D	Subclone C	Normal		X1	X2	X3	X4
43 2746196204 chr9 p GAIN	100	100	100		43 2746196204 chr9 p GAIN	100	100	100		chr9 p GAIN chr9 p	1	1	1	1	1	1	1	0		43 2746196204 chr9 p GAIN	43 2746196204 chr9 p GAIN	43 2746196204 chr9 p GAIN	43 2746196204 chr9 p GAIN
6 511782105 chr11 q GAIN	100	100	6.89655172413793		6 511782105 chr11 q GAIN	100	100	6.89655		chr11 q GAIN chr11 q	0	1	1	1	1	1	0	0		6 511782105 chr11 q GAIN	6 511782105 chr11 q GAIN	6 511782105 chr11 q GAIN	6 511782105 chr11 q GAIN
24 1484461277 chr2 q LOSS	100	100	3.44827586206897		24 1484461277 chr2 q LOSS	100	100	3.44828		chr2 q LOSS chr2 q	0	1	1	1	1	1	0	0		24 1484461277 chr2 q LOSS	24 1484461277 chr2 q LOSS	24 1484461277 chr2 q LOSS	24 1484461277 chr2 q LOSS
11 773140922 chr14 p LOSS	92.5925925925926	26.9230769230769	0		11 773140922 chr14 p LOSS	92.5926	26.9231	0		chr14 p LOSS chr14 p	0	0	1	1	0	0	0	0		11 773140922 chr14 p LOSS	4 373155790 chr10 q GAIN	4 373155790 chr10 q GAIN	11 773140922 chr14 p LOSS
36 2150760242 chr5 q GAIN	92.5925925925926	26.9230769230769	0		36 2150760242 chr5 q GAIN	92.5926	26.9231	0		chr5 q GAIN chr5 q	0	0	1	1	0	0	0	0		36 2150760242 chr5 q GAIN	36 2215107225 chr5 q LOSS	36 2215107225 chr5 q LOSS	36 2150760242 chr5 q GAIN
38 2386808214 chr6 q GAIN	92.5925925925926	0	0		38 2386808214 chr6 q GAIN	92.5926	0	0		chr6 q GAIN chr6 q	0	0	1	0	0	0	0	0		38 2386808214 chr6 q GAIN	38 2364853870 chr6 q GAIN	31 1695454965 chr3 p LOSS	45 2889775140 chrX p GAIN
4 373155790 chr10 q GAIN	7.40740740740741	65.3846153846154	3.44827586206897		4 373155790 chr10 q GAIN	7.40741	65.3846	3.44828		chrX p GAIN chrX p	0	0	0	0	1	0	0	0		Cell 3		Cell 6
36 2215107225 chr5 q LOSS	7.40740740740741	65.3846153846154	3.44827586206897		36 2215107225 chr5 q LOSS	7.40741	65.3846	3.44828		chr10 q GAIN chr10 q	0	0	0	0	1	1	0	0
38 2364853870 chr6 q GAIN	3.7037037037037	0	0		38 2364853870 chr6 q GAIN	3.7037	0	0		chr5 q LOSS chr5 q	0	0	0	0	1	1	0	0
31 1695454965 chr3 p LOSS	3.7037037037037	65.3846153846154	3.44827586206897		31 1695454965 chr3 p LOSS	3.7037	65.3846	3.44828		chr3 p LOSS chr3 p	0	0	0	0	1	1	0	0		X5	X6	X7
45 2889775140 chrX p GAIN	0	26.9230769230769	0		45 2889775140 chrX p GAIN	0	26.9231	0		chr3 q LOSS chr3 q	0	0	0	0	0	0	1	0		43 2746196204 chr9 p GAIN	43 2746196204 chr9 p GAIN	43 2746196204 chr9 p GAIN
32 1858173750 chr3 q LOSS	0	0	93.1034482758621		32 1858173750 chr3 q LOSS	0	0	93.1034		chr4 p GAIN chr4 p	0	0	0	0	0	0	1	0		6 511782105 chr11 q GAIN	32 1858173750 chr3 q LOSS	6 511782105 chr11 q GAIN
33 1939072523 chr4 p GAIN	0	0	93.1034482758621		33 1939072523 chr4 p GAIN	0	0	93.1034		chr5 p GAIN chr5 p	0	0	0	0	0	0	1	0		24 1484461277 chr2 q LOSS	33 1939072523 chr4 p GAIN	24 1393409212 chr2 q GAIN
35 2106720196 chr5 p GAIN	0	0	93.1034482758621		35 2106720196 chr5 p GAIN	0	0	93.1034		chr10 p GAIN chr10 p	0	0	0	0	0	0	1	0		0 0 0 0	35 2106720196 chr5 p GAIN	2 26079772 chr1 q LOSS
3 280118900 chr10 p GAIN	0	0	93.1034482758621		3 280118900 chr10 p GAIN	0	0	93.1034		chr6 q LOSS chr6 q	0	0	0	0	0	0	1	0		0 0 0 0	3 280118900 chr10 p GAIN	0 0 0 0
38 2355995116 chr6 q LOSS	0	0	93.1034482758621		38 2355995116 chr6 q LOSS	0	0	93.1034			Cell 1	Cell 2	Cell 3	Cell 4	Xp should be after 5q.	Cell 6	Cell 7			0 0 0 0	38 2355995116 chr6 q LOSS	0 0 0 0
24 1393409212 chr2 q GAIN	0	0	3.44827586206897		24 1393409212 chr2 q GAIN	0	0	3.44828		14 of 15										Cell 2	Cell 7
2 26079772 chr1 q LOSS	0	0	3.44827586206897		2 26079772 chr1 q LOSS	0	0	3.44828
					Biopsies	Cells				> 1 biopsy
					"6,-9,-7"	27					Stem	Subclone A	Subclone B	Normal
					"16,8,5"	26				chr9 p GAIN chr9 p	1	1	1	0
					"-12,-12,-7"	29				chr11 q GAIN chr11 q	0	1	1	0
										chr2 q LOSS chr2 q	0	1	1	0
										chr14 p LOSS chr14 p	0	0	1	0
										chr5 q GAIN chr5 q	0	0	1	0
										5 of 5

## Sheet: EM_3_biopsies
Tumor.ID	Sample.ID	Chr	Start	End	Med.LogR	VAF..TRS.	Type	Metod	Cytoband.gene	Clone.size....	V12	V13			ALL	B1 Subclone_ A	B1 Subclone_ E	B1 Subclone_ B	B2 Subclone_ A	B2 Subclone_ E	B2 Subclone_ F	B2 Subclone_ D	B3 Subclone_ C	Normal
Tumor1	ALL	chr9 p	43+KD2:K20	2746196204	NA	NA	GAIN	SNP-array	chr9 p GAIN chr9 p	100	ALL	ALL		chr9 p GAIN chr9 p	1	1	1	1	1	1	1	1	1	0
Tumor1	B1	chr11 q	6	511782105	NA	NA	GAIN	SNP-array	chr11 q GAIN chr11 q	100	Subclone_ A	B1 Subclone_ A		chr11 q GAIN chr11 q	0	1	1	1	1	1	1	1	0	0
Tumor1	B1	chr2 q	24	1484461277	NA	NA	LOSS	SNP-array	chr2 q LOSS chr2 q	100	Subclone_ A	B1 Subclone_ A		chr2 q LOSS chr2 q	0	1	1	1	1	1	1	1	0	0
Tumor1	B1	chr14 p	11	773140922	NA	NA	LOSS	SNP-array	chr14 p LOSS chr14 p	90	Subclone_ E	B1 Subclone_ E		chr14 p LOSS chr14 p	0	0	1	1	0	1	0	0	0	0
Tumor1	B1	chr5 q	36	2150760242	NA	NA	GAIN	SNP-array	chr5 q GAIN chr5 q	90	Subclone_ E	B1 Subclone_ E		chr5 q GAIN chr5 q	0	0	1	1	0	1	0	0	0	0
Tumor1	B1	chr6 q	38	2386808214	NA	NA	GAIN	SNP-array	chr6 q GAIN chr6 q	90	Subclone_ B	B1 Subclone_ B		chr6 q GAIN chr6 q	0	0	1	1	0	0	0	0	0	0
Tumor1	B2	chr11 q	6	511782105	NA	NA	GAIN	SNP-array	chr11 q GAIN chr11 q	100	Subclone_ A	B2 Subclone_ A		chrX p GAIN chrX p	0	0	0	0	0	0	1	0	0	0
Tumor1	B2	chr2 q	24	1484461277	NA	NA	LOSS	SNP-array	chr2 q LOSS chr2 q	100	Subclone_ A	B2 Subclone_ A		chr10 q GAIN chr10 q	0	0	0	0	0	0	1	1	0	0
Tumor1	B2	chr14 p	11	773140922	NA	NA	LOSS	SNP-array	chr14 p LOSS chr14 p	30	Subclone_ E	B2 Subclone_ E		chr5 q LOSS chr5 q	0	0	0	0	0	0	1	1	0	0
Tumor1	B2	chr5 q	36	2150760242	NA	NA	GAIN	SNP-array	chr5 q GAIN chr5 q	30	Subclone_ E	B2 Subclone_ E		chr3 p LOSS chr3 p	0	0	0	0	0	0	1	1	0	0
Tumor1	B2	chrX p	45	2889775140	NA	NA	GAIN	SNP-array	chrX p GAIN chrX p	30	Subclone_ F	B2 Subclone_ F		chr3 q LOSS chr3 q	0	0	0	0	0	0	0	0	1	0
Tumor1	B2	chr10 q	4	373155790	NA	NA	GAIN	SNP-array	chr10 q GAIN chr10 q	70	Subclone_ D	B2 Subclone_ D		chr4 p GAIN chr4 p	0	0	0	0	0	0	0	0	1	0
Tumor1	B2	chr5 q	36	2215107225	NA	NA	LOSS	SNP-array	chr5 q LOSS chr5 q	70	Subclone_ D	B2 Subclone_ D		chr5 p GAIN chr5 p	0	0	0	0	0	0	0	0	1	0
Tumor1	B2	chr3 p	31	1695454965	NA	NA	LOSS	SNP-array	chr3 p LOSS chr3 p	70	Subclone_ D	B2 Subclone_ D		chr10 p GAIN chr10 p	0	0	0	0	0	0	0	0	1	0
Tumor1	B3	chr3 q	32	1858173750	NA	NA	LOSS	SNP-array	chr3 q LOSS chr3 q	90	Subclone_ C	B3 Subclone_ C		chr6 q LOSS chr6 q	0	0	0	0	0	0	0	0	1	0
Tumor1	B3	chr4 p	33	1939072523	NA	NA	GAIN	SNP-array	chr4 p GAIN chr4 p	90	Subclone_ C	B3 Subclone_ C
Tumor1	B3	chr5 p	35	2106720196	NA	NA	GAIN	SNP-array	chr5 p GAIN chr5 p	90	Subclone_ C	B3 Subclone_ C
Tumor1	B3	chr10 p	3	280118900	NA	NA	GAIN	SNP-array	chr10 p GAIN chr10 p	90	Subclone_ C	B3 Subclone_ C
Tumor1	B3	chr6 q	38	2355995116	NA	NA	LOSS	SNP-array	chr6 q LOSS chr6 q	90	Subclone_ C	B3 Subclone_ C			Stem	Subclone A	Subclone B	Subclone E	Subclone F	Subclone D	Subclone C	Normal
														chr9 p GAIN chr9 p	1	1	1	1	1	1	1	0
														chr11 q GAIN chr11 q	0	1	1	1	1	1	0	0
														chr2 q LOSS chr2 q	0	1	1	1	1	1	0	0
														chr14 p LOSS chr14 p	0	0	1	1	0	0	0	0
														chr5 q GAIN chr5 q	0	0	1	1	0	0	0	0
														chr6 q GAIN chr6 q	0	0	1	0	0	0	0	0
														chrX p GAIN chrX p	0	0	0	0	1	0	0	0
														chr10 q GAIN chr10 q	0	0	0	0	1	1	0	0
														chr5 q LOSS chr5 q	0	0	0	0	1	1	0	0
														chr3 p LOSS chr3 p	0	0	0	0	1	1	0	0
														chr3 q LOSS chr3 q	0	0	0	0	0	0	1	0
														chr4 p GAIN chr4 p	0	0	0	0	0	0	1	0
														chr5 p GAIN chr5 p	0	0	0	0	0	0	1	0
														chr10 p GAIN chr10 p	0	0	0	0	0	0	1	0
														chr6 q LOSS chr6 q	0	0	0	0	0	0	1	0

[truncated: 28 more sheets: Segment_file_4_biopsies, Overview_4_biopsies, Distribution_4_biopsies, EM_4_biopsies, Segment_file_5_biopsies, Overview_5_biopsies, Distribution_5_biopsies, EM_5_biopsies, Segment_file_6_biopsies, Overview_6_biopsies, Distribution_6_biopsies, EM_6_biopsies, Segment_file_7_biopsies, Overview_7_biopsies, Distribution_7_biopsies, EM_7_biopsies, Segment_file_8_biopsies, Overview_8_biopsies, Distribution_8_biopsies, EM_8_biopsies …]
