# Supplementary material for: DEVOLUTION—A method for phylogenetic reconstruction of aneuploid cancers based on multiregional genotyping data
Source: Commun Biol. 2021 Sep 20;4:1103. doi: 10.1038/s42003-021-02637-6 (PMC8452746; doi:10.1038/s42003-021-02637-6)
Supplement: Supplementary file 4 — Supplementary Data [file 42003_2021_2637_MOESM4_ESM.zip › Supplementary_data_3_10mf_40000_1.xlsx]

## Sheet: 1_biopsy_segment_file
Tumor ID	Sample ID	Chr	Start	End	Med LogR	VAF (TRS)	Type	Metod	Cytoband/gene	Clone size (%)
Tumor1	ALL	chrX q	46	2992354469	NA	NA	LOSS	SNP-array	chrX q	100
Tumor1	B1	chr15 q	14	948749487	NA	NA	GAIN	SNP-array	chr15 q	100
Tumor1	B1	chr20 p	25	1533128084	NA	NA	LOSS	SNP-array	chr20 p	85.1852
Tumor1	B1	chr5 q	36	2161162045	NA	NA	LOSS	SNP-array	chr5 q	81.4815
Tumor1	B1	chr3 q	32	1875990337	NA	NA	GAIN	SNP-array	chr3 q	81.4815
Tumor1	B1	chr11 q	6	466406120	NA	NA	LOSS	SNP-array	chr11 q	70.3704
Tumor1	B1	chr22 q	30	1685791502	NA	NA	LOSS	SNP-array	chr22 q	14.8148
Tumor1	B1	chr2 q	24	1475278598	NA	NA	LOSS	SNP-array	chr2 q	3.7037

## Sheet: 1_biopsy_distribution
0	B1		0	B1			Stem	Subclone A	Subclone B	Subclone C	Subclone D	Subclone E	Normal		X1	X2	X3	X4
46 2992354469 chrX q LOSS	100		46 2992354469 chrX q LOSS	100		chrX q LOSS chrX q	1	1	1	1	1	1	0		46 2992354469 chrX q LOSS	46 2992354469 chrX q LOSS	46 2992354469 chrX q LOSS	46 2992354469 chrX q LOSS
14 948749487 chr15 q GAIN	100		14 948749487 chr15 q GAIN	100		chr15 q GAIN chr15 q	0	1	1	1	1	1	0		14 948749487 chr15 q GAIN	14 948749487 chr15 q GAIN	14 948749487 chr15 q GAIN	14 948749487 chr15 q GAIN
25 1533128084 chr20 p LOSS	85.1851851851852		25 1533128084 chr20 p LOSS	85.1852		chr20 p LOSS chr20 p	0	0	1	1	1	1	0		25 1533128084 chr20 p LOSS	30 1685791502 chr22 q LOSS	25 1533128084 chr20 p LOSS	25 1533128084 chr20 p LOSS
36 2161162045 chr5 q LOSS	81.4814814814815		36 2161162045 chr5 q LOSS	81.4815		chr5 q LOSS chr5 q	0	0	0	1	1	1	0		36 2161162045 chr5 q LOSS	0 0 0 0	36 2161162045 chr5 q LOSS	24 1475278598 chr2 q LOSS
32 1875990337 chr3 q GAIN	81.4814814814815		32 1875990337 chr3 q GAIN	81.4815		chr3 q GAIN chr3 q	0	0	0	1	1	1	0		32 1875990337 chr3 q GAIN	0 0 0 0	32 1875990337 chr3 q GAIN	0 0 0 0
6 466406120 chr11 q LOSS	70.3703703703704		6 466406120 chr11 q LOSS	70.3704		chr11 q LOSS chr11 q	0	0	0	0	1	1	0		6 466406120 chr11 q LOSS	0 0 0 0	0 0 0 0	0 0 0 0
30 1685791502 chr22 q LOSS	14.8148148148148		30 1685791502 chr22 q LOSS	14.8148		chr22 q LOSS chr22 q	0	0	0	0	0	1	0		Cell 1-11
24 1475278598 chr2 q LOSS	3.7037037037037		24 1475278598 chr2 q LOSS	3.7037			Cell 1	Cell 2	Cell 3	Cell 4	Cell 5	Should be after 15 directly.
						6 of 7
			Biopsy	Cells
			"-9,5,10"	27

## Sheet: 1_biopsy_EM
Tumor.ID	Sample.ID	Chr	Start	End	Med.LogR	VAF..TRS.	Type	Metod	Cytoband.gene	Clone.size....	V12	V13				ALL	B1 Subclone_ A	B1 Subclone_ B	B1 Subclone_ C	B1 Subclone_ D	B1 Subclone_ E	Normal
Tumor1	ALL	chrX q	46	2992354469	NA	NA	LOSS	SNP-array	chrX q LOSS chrX q	100.000000	ALL	ALL			chrX q LOSS chrX q	1	1	1	1	1	1	0
Tumor1	B1	chr15 q	14	948749487	NA	NA	GAIN	SNP-array	chr15 q GAIN chr15 q	100.000000	Subclone_ A	B1 Subclone_ A			chr15 q GAIN chr15 q	0	1	1	1	1	1	0
Tumor1	B1	chr20 p	25	1533128084	NA	NA	LOSS	SNP-array	chr20 p LOSS chr20 p	85.185185	Subclone_ B	B1 Subclone_ B			chr20 p LOSS chr20 p	0	0	1	1	1	1	0
Tumor1	B1	chr5 q	36	2161162045	NA	NA	LOSS	SNP-array	chr5 q LOSS chr5 q	81.481481	Subclone_ C	B1 Subclone_ C			chr5 q LOSS chr5 q	0	0	0	1	1	1	0
Tumor1	B1	chr3 q	32	1875990337	NA	NA	GAIN	SNP-array	chr3 q GAIN chr3 q	81.481481	Subclone_ C	B1 Subclone_ C			chr3 q GAIN chr3 q	0	0	0	1	1	1	0
Tumor1	B1	chr11 q	6	466406120	NA	NA	LOSS	SNP-array	chr11 q LOSS chr11 q	70.370370	Subclone_ D	B1 Subclone_ D			chr11 q LOSS chr11 q	0	0	0	0	1	1	0
Tumor1	B1	chr22 q	30	1685791502	NA	NA	LOSS	SNP-array	chr22 q LOSS chr22 q	14.814815	Subclone_ E	B1 Subclone_ E			chr22 q LOSS chr22 q	0	0	0	0	0	1	0
																Stem	Subclone A	Subclone B	Subclone C	Subclone D	Subclone E	Normal
															chrX q LOSS chrX q	1	1	1	1	1	1	0
															chr15 q GAIN chr15 q	0	1	1	1	1	1	0
															chr20 p LOSS chr20 p	0	0	1	1	1	1	0
															chr5 q LOSS chr5 q	0	0	0	1	1	1	0
															chr3 q GAIN chr3 q	0	0	0	1	1	1	0
															chr11 q LOSS chr11 q	0	0	0	0	1	1	0
															chr22 q LOSS chr22 q	0	0	0	0	0	1	0

## Sheet: 2_biopsies_segment_file
Tumor ID	Sample ID	Chr	Start	End	Med LogR	VAF (TRS)	Type	Metod	Cytoband/gene	Clone size (%)
Tumor1	ALL	chrX q	46	2992354469	NA	NA	LOSS	SNP-array	chrX q	100
Tumor1	B1	chr15 q	14	948749487	NA	NA	GAIN	SNP-array	chr15 q	100
Tumor1	B1	chr20 p	25	1533128084	NA	NA	LOSS	SNP-array	chr20 p	10.3448
Tumor1	B1	chr5 q	36	2161162045	NA	NA	LOSS	SNP-array	chr5 q	10.3448
Tumor1	B1	chr3 q	32	1875990337	NA	NA	GAIN	SNP-array	chr3 q	10.3448
Tumor1	B1	chr11 q	6	466406120	NA	NA	LOSS	SNP-array	chr11 q	3.44828
Tumor1	B2	chr15 q	14	948749487	NA	NA	GAIN	SNP-array	chr15 q	100
Tumor1	B2	chr20 p	25	1533128084	NA	NA	LOSS	SNP-array	chr20 p	100
Tumor1	B2	chr5 q	36	2161162045	NA	NA	LOSS	SNP-array	chr5 q	100
Tumor1	B2	chr3 q	32	1875990337	NA	NA	GAIN	SNP-array	chr3 q	100
Tumor1	B2	chr11 q	6	466406120	NA	NA	LOSS	SNP-array	chr11 q	100
Tumor1	B2	chr2 p	23	1343354486	NA	NA	GAIN	SNP-array	chr2 p	100

## Sheet: 2_biopsies_overview
0	B1	B2
46 2992354469 chrX q LOSS	100	100
14 948749487 chr15 q GAIN	100	100
25 1533128084 chr20 p LOSS	10.3448	100
36 2161162045 chr5 q LOSS	10.3448	100
32 1875990337 chr3 q GAIN	10.3448	100
6 466406120 chr11 q LOSS	3.44828	100
23 1343354486 chr2 p GAIN	0	100

## Sheet: 2_biopsies_distribution
0	B1	B2		0	B1	B2			Stem	Subclone A	Subclone C	Subclone B	Normal		X1	X2	X3	X4
46 2992354469 chrX q LOSS	100	100		46 2992354469 chrX q LOSS	100	100		chrX q LOSS chrX q	1	1	1	1	0		46 2992354469 chrX q LOSS	46 2992354469 chrX q LOSS	46 2992354469 chrX q LOSS	46 2992354469 chrX q LOSS
14 948749487 chr15 q GAIN	100	100		14 948749487 chr15 q GAIN	100	100		chr15 q GAIN chr15 q	0	1	1	1	0		14 948749487 chr15 q GAIN	14 948749487 chr15 q GAIN	14 948749487 chr15 q GAIN	14 948749487 chr15 q GAIN
25 1533128084 chr20 p LOSS	10.3448275862069	100		25 1533128084 chr20 p LOSS	10.3448	100		chr20 p LOSS chr20 p	0	0	1	1	0		0 0 0 0	25 1533128084 chr20 p LOSS	25 1533128084 chr20 p LOSS	25 1533128084 chr20 p LOSS
36 2161162045 chr5 q LOSS	10.3448275862069	100		36 2161162045 chr5 q LOSS	10.3448	100		chr5 q LOSS chr5 q	0	0	1	1	0		0 0 0 0	36 2161162045 chr5 q LOSS	36 2161162045 chr5 q LOSS	36 2161162045 chr5 q LOSS
32 1875990337 chr3 q GAIN	10.3448275862069	100		32 1875990337 chr3 q GAIN	10.3448	100		chr3 q GAIN chr3 q	0	0	1	1	0		0 0 0 0	32 1875990337 chr3 q GAIN	32 1875990337 chr3 q GAIN	32 1875990337 chr3 q GAIN
6 466406120 chr11 q LOSS	3.44827586206897	100		6 466406120 chr11 q LOSS	3.44828	100		chr11 q LOSS chr11 q	0	0	0	1	0		0 0 0 0	6 466406120 chr11 q LOSS	0 0 0 0	6 466406120 chr11 q LOSS
23 1343354486 chr2 p GAIN	0	100		23 1343354486 chr2 p GAIN	0	100		chr2 p GAIN chr2 p	0	0	0	1	0		0 0 0 0	0 0 0 0	0 0 0 0	23 1343354486 chr2 p GAIN
									Cell 1	Cell 2	Cell 3	Cell 4
				Biopsies	Cells			7 of 7
				"1,4,15"	29
				"-5,-4,-19"	24			> 1 biopsy
									Stem	Subclone A	Subclone B	Normal
								chrX q LOSS chrX q	1	1	1	0
								chr15 q GAIN chr15 q	0	1	1	0
								chr20 p LOSS chr20 p	0	0	1	0
								chr5 q LOSS chr5 q	0	0	1	0
								chr3 q GAIN chr3 q	0	0	1	0
								5 of 5

## Sheet: 2_biopsies_EM
Tumor.ID	Sample.ID	Chr	Start	End	Med.LogR	VAF..TRS.	Type	Metod	Cytoband.gene	Clone.size....	V12	V13			ALL	B1 Subclone_ A	B1 Subclone_ C	B2 Subclone_ A	B2 Subclone_ C	B2 Subclone_ B	Normal
Tumor1	ALL	chrX q	46	2992354469	NA	NA	LOSS	SNP-array	chrX q LOSS chrX q	100.000000	ALL	ALL		chrX q LOSS chrX q	1	1	1	1	1	1	0
Tumor1	B1	chr15 q	14	948749487	NA	NA	GAIN	SNP-array	chr15 q GAIN chr15 q	100.000000	Subclone_ A	B1 Subclone_ A		chr15 q GAIN chr15 q	0	1	1	1	1	1	0
Tumor1	B1	chr20 p	25	1533128084	NA	NA	LOSS	SNP-array	chr20 p LOSS chr20 p	10.344828	Subclone_ C	B1 Subclone_ C		chr20 p LOSS chr20 p	0	0	1	1	1	1	0
Tumor1	B1	chr5 q	36	2161162045	NA	NA	LOSS	SNP-array	chr5 q LOSS chr5 q	10.344828	Subclone_ C	B1 Subclone_ C		chr5 q LOSS chr5 q	0	0	1	1	1	1	0
Tumor1	B1	chr3 q	32	1875990337	NA	NA	GAIN	SNP-array	chr3 q GAIN chr3 q	10.344828	Subclone_ C	B1 Subclone_ C		chr3 q GAIN chr3 q	0	0	1	1	1	1	0
Tumor1	B2	chr15 q	14	948749487	NA	NA	GAIN	SNP-array	chr15 q GAIN chr15 q	100.000000	Subclone_ A	B2 Subclone_ A		chr11 q LOSS chr11 q	0	0	0	1	1	1	0
Tumor1	B2	chr20 p	25	1533128084	NA	NA	LOSS	SNP-array	chr20 p LOSS chr20 p	100.000000	Subclone_ C	B2 Subclone_ C		chr2 p GAIN chr2 p	0	0	0	1	1	1	0
Tumor1	B2	chr5 q	36	2161162045	NA	NA	LOSS	SNP-array	chr5 q LOSS chr5 q	100.000000	Subclone_ C	B2 Subclone_ C
Tumor1	B2	chr3 q	32	1875990337	NA	NA	GAIN	SNP-array	chr3 q GAIN chr3 q	100.000000	Subclone_ C	B2 Subclone_ C
Tumor1	B2	chr11 q	6	466406120	NA	NA	LOSS	SNP-array	chr11 q LOSS chr11 q	100.000000	Subclone_ B	B2 Subclone_ B			Stem	Subclone A	Subclone C	Subclone B	Normal
Tumor1	B2	chr2 p	23	1343354486	NA	NA	GAIN	SNP-array	chr2 p GAIN chr2 p	100.000000	Subclone_ B	B2 Subclone_ B		chrX q LOSS chrX q	1	1	1	1	0
														chr15 q GAIN chr15 q	0	1	1	1	0
														chr20 p LOSS chr20 p	0	0	1	1	0
														chr5 q LOSS chr5 q	0	0	1	1	0
														chr3 q GAIN chr3 q	0	0	1	1	0
														chr11 q LOSS chr11 q	0	0	0	1	0
														chr2 p GAIN chr2 p	0	0	0	1	0

## Sheet: 3_biopsies_segment_file
Tumor ID	Sample ID	Chr	Start	End	Med LogR	VAF (TRS)	Type	Metod	Cytoband/gene	Clone size (%)
Tumor1	ALL	chrX q	46	2992354469	NA	NA	LOSS	SNP-array	chrX q	100
Tumor1	B1	chr15 q	14	948749487	NA	NA	GAIN	SNP-array	chr15 q	100
Tumor1	B2	chr15 q	14	948749487	NA	NA	GAIN	SNP-array	chr15 q	100
Tumor1	B2	chr20 p	25	1533128084	NA	NA	LOSS	SNP-array	chr20 p	89.6552
Tumor1	B2	chr5 q	36	2161162045	NA	NA	LOSS	SNP-array	chr5 q	89.6552
Tumor1	B2	chr3 q	32	1875990337	NA	NA	GAIN	SNP-array	chr3 q	89.6552
Tumor1	B2	chr11 q	6	466406120	NA	NA	LOSS	SNP-array	chr11 q	86.2069
Tumor1	B2	chr2 p	23	1343354486	NA	NA	GAIN	SNP-array	chr2 p	27.5862
Tumor1	B3	chr15 q	14	948749487	NA	NA	GAIN	SNP-array	chr15 q	96
Tumor1	B3	chr20 p	25	1533128084	NA	NA	LOSS	SNP-array	chr20 p	76
Tumor1	B3	chr5 q	36	2161162045	NA	NA	LOSS	SNP-array	chr5 q	76
Tumor1	B3	chr3 q	32	1875990337	NA	NA	GAIN	SNP-array	chr3 q	76
Tumor1	B3	chr11 q	6	466406120	NA	NA	LOSS	SNP-array	chr11 q	76
Tumor1	B3	chr2 p	23	1343354486	NA	NA	GAIN	SNP-array	chr2 p	76

## Sheet: 3_biopsies_overview
0	B1	B2	B3
46 2992354469 chrX q LOSS	100	100	100
14 948749487 chr15 q GAIN	100	100	96
25 1533128084 chr20 p LOSS	0	89.6552	76
36 2161162045 chr5 q LOSS	0	89.6552	76
32 1875990337 chr3 q GAIN	0	89.6552	76
6 466406120 chr11 q LOSS	0	86.2069	76
23 1343354486 chr2 p GAIN	0	27.5862	76

## Sheet: 3_biopsies_distribution
0	B1	B2	B3		0	B1	B2	B3			Stem	Subclone A	Subclone B	Subclone C	Subclone D	Normal		X1	X2	X3	X4	X5
46 2992354469 chrX q LOSS	100	100	100		46 2992354469 chrX q LOSS	100	100	100		chrX q LOSS chrX q	1	1	1	1	1	0		46 2992354469 chrX q LOSS	46 2992354469 chrX q LOSS	46 2992354469 chrX q LOSS	46 2992354469 chrX q LOSS	46 2992354469 chrX q LOSS
14 948749487 chr15 q GAIN	100	100	96		14 948749487 chr15 q GAIN	100	100	96		chr15 q GAIN chr15 q	0	1	1	1	1	0		14 948749487 chr15 q GAIN	14 948749487 chr15 q GAIN	14 948749487 chr15 q GAIN	14 948749487 chr15 q GAIN	0 0 0 0
25 1533128084 chr20 p LOSS	0	89.6551724137931	76		25 1533128084 chr20 p LOSS	0	89.6552	76		chr20 p LOSS chr20 p	0	0	1	1	1	0		0 0 0 0	25 1533128084 chr20 p LOSS	25 1533128084 chr20 p LOSS	25 1533128084 chr20 p LOSS	0 0 0 0
36 2161162045 chr5 q LOSS	0	89.6551724137931	76		36 2161162045 chr5 q LOSS	0	89.6552	76		chr5 q LOSS chr5 q	0	0	1	1	1	0		0 0 0 0	36 2161162045 chr5 q LOSS	36 2161162045 chr5 q LOSS	36 2161162045 chr5 q LOSS	0 0 0 0
32 1875990337 chr3 q GAIN	0	89.6551724137931	76		32 1875990337 chr3 q GAIN	0	89.6552	76		chr3 q GAIN chr3 q	0	0	1	1	1	0		0 0 0 0	32 1875990337 chr3 q GAIN	32 1875990337 chr3 q GAIN	32 1875990337 chr3 q GAIN	0 0 0 0
6 466406120 chr11 q LOSS	0	86.2068965517241	76		6 466406120 chr11 q LOSS	0	86.2069	76		chr11 q LOSS chr11 q	0	0	0	1	1	0		0 0 0 0	6 466406120 chr11 q LOSS	6 466406120 chr11 q LOSS	0 0 0 0	0 0 0 0
23 1343354486 chr2 p GAIN	0	27.5862068965517	76		23 1343354486 chr2 p GAIN	0	27.5862	76		chr2 p GAIN chr2 p	0	0	0	0	1	0		0 0 0 0	0 0 0 0	23 1343354486 chr2 p GAIN	0 0 0 0	0 0 0 0
										7 of 7
					Biopsies	Cells
					"17,6,6"	27				> 1 biopsy
					"-10,9,3"	29					Stem	Subclone A	Subclone B	Subclone C	Subclone D	Normal
					"-13,-4,-3"	25				chrX q LOSS chrX q	1	1	1	1	1	0
										chr15 q GAIN chr15 q	0	1	1	1	1	0
										chr20 p LOSS chr20 p	0	0	1	1	1	0
										chr5 q LOSS chr5 q	0	0	1	1	1	0
										chr3 q GAIN chr3 q	0	0	1	1	1	0
										chr11 q LOSS chr11 q	0	0	0	1	1	0
										chr2 p GAIN chr2 p	0	0	0	0	1	0
										7 of 7

[truncated: 29 more sheets: 3_biopsies_EM, 4_biopsies_segment_file, 4_biopsies_overview, 4_biopsies_distribution, 4_biopsies_EM, 5_biopsies_segment_file, 5_biopsies_overview, 5_biopsies_distribution, 5_biopsies_EM, 6_biopsies_segment_file, 6_biopsies_overview, 6_biopsies_distribution, 6_biopsies_EM, 7_biopsies_segment_file, 7_biopsies_overview, 7_biopsies_distribution, 7_biopsies_EM, 8_biopsies_segment_file, 8_biopsies_overview, 8_biopsies_distribution …]
