# Supplementary material for: DEVOLUTION—A method for phylogenetic reconstruction of aneuploid cancers based on multiregional genotyping data
Source: Commun Biol. 2021 Sep 20;4:1103. doi: 10.1038/s42003-021-02637-6 (PMC8452746; doi:10.1038/s42003-021-02637-6)
Supplement: Supplementary file 4 — Supplementary Data [file 42003_2021_2637_MOESM4_ESM.zip › Supplementary_data_3_10mf_40000_2.xlsx]

## Sheet: Segment_file_1_biopsy
Tumor ID	Sample ID	Chr	Start	End	Med LogR	VAF (TRS)	Type	Metod	Cytoband/gene	Clone size (%)
Tumor1	ALL	chrX q	46	2992354469	NA	NA	LOSS	SNP-array	chrX q	100
Tumor1	B1	chr15 q	14	948749487	NA	NA	GAIN	SNP-array	chr15 q	100
Tumor1	B1	chr20 p	25	1533128084	NA	NA	LOSS	SNP-array	chr20 p	23.0769
Tumor1	B1	chr5 q	36	2161162045	NA	NA	LOSS	SNP-array	chr5 q	23.0769
Tumor1	B1	chr3 q	32	1875990337	NA	NA	GAIN	SNP-array	chr3 q	23.0769

## Sheet: Distribution_1_biopsy
0	B1		0	B1			Stem	Subclone A	Subclone B	Normal		X1	X2
46 2992354469 chrX q LOSS	100		46 2992354469 chrX q LOSS	100		chrX q LOSS chrX q	1	1	1	0		46 2992354469 chrX q LOSS	46 2992354469 chrX q LOSS
14 948749487 chr15 q GAIN	100		14 948749487 chr15 q GAIN	100		chr15 q GAIN chr15 q	0	1	1	0		14 948749487 chr15 q GAIN	14 948749487 chr15 q GAIN
25 1533128084 chr20 p LOSS	23.0769230769231		25 1533128084 chr20 p LOSS	23.0769		chr20 p LOSS chr20 p	0	0	1	0		0 0 0 0	25 1533128084 chr20 p LOSS
36 2161162045 chr5 q LOSS	23.0769230769231		36 2161162045 chr5 q LOSS	23.0769		chr5 q LOSS chr5 q	0	0	1	0		0 0 0 0	36 2161162045 chr5 q LOSS
32 1875990337 chr3 q GAIN	23.0769230769231		32 1875990337 chr3 q GAIN	23.0769		chr3 q GAIN chr3 q	0	0	1	0		0 0 0 0	32 1875990337 chr3 q GAIN
							Cell 1	Cell 2	Cell 3			Cell 2	Cell 3
			Biopsies	Cells		5 of 5
				26

## Sheet: EM_1_biopsy
Tumor.ID	Sample.ID	Chr	Start	End	Med.LogR	VAF..TRS.	Type	Metod	Cytoband.gene	Clone.size....	V12	V13			ALL	B1 Subclone_ A	B1 Subclone_ B	Normal
Tumor1	ALL	chrX q	46	2992354469	NA	NA	LOSS	SNP-array	chrX q LOSS chrX q	100	ALL	ALL		chrX q LOSS chrX q	1	1	1	0
Tumor1	B1	chr15 q	14	948749487	NA	NA	GAIN	SNP-array	chr15 q GAIN chr15 q	100	Subclone_ A	B1 Subclone_ A		chr15 q GAIN chr15 q	0	1	1	0
Tumor1	B1	chr20 p	25	1533128084	NA	NA	LOSS	SNP-array	chr20 p LOSS chr20 p	20	Subclone_ B	B1 Subclone_ B		chr20 p LOSS chr20 p	0	0	1	0
Tumor1	B1	chr5 q	36	2161162045	NA	NA	LOSS	SNP-array	chr5 q LOSS chr5 q	20	Subclone_ B	B1 Subclone_ B		chr5 q LOSS chr5 q	0	0	1	0
Tumor1	B1	chr3 q	32	1875990337	NA	NA	GAIN	SNP-array	chr3 q GAIN chr3 q	20	Subclone_ B	B1 Subclone_ B		chr3 q GAIN chr3 q	0	0	1	0
															Stem	Subclone A	Subclone B	Normal
														chrX q LOSS chrX q	1	1	1	0
														chr15 q GAIN chr15 q	0	1	1	0
														chr20 p LOSS chr20 p	0	0	1	0
														chr5 q LOSS chr5 q	0	0	1	0
														chr3 q GAIN chr3 q	0	0	1	0

## Sheet: Segment_file_2_biopsies
Tumor ID	Sample ID	Chr	Start	End	Med LogR	VAF (TRS)	Type	Metod	Cytoband/gene	Clone size (%)
Tumor1	ALL	chrX q	46	2992354469	NA	NA	LOSS	SNP-array	chrX q	100
Tumor1	B1	chr15 q	14	948749487	NA	NA	GAIN	SNP-array	chr15 q	100
Tumor1	B1	chr20 p	25	1533128084	NA	NA	LOSS	SNP-array	chr20 p	100
Tumor1	B1	chr5 q	36	2161162045	NA	NA	LOSS	SNP-array	chr5 q	100
Tumor1	B1	chr3 q	32	1875990337	NA	NA	GAIN	SNP-array	chr3 q	100
Tumor1	B1	chr11 q	6	466406120	NA	NA	LOSS	SNP-array	chr11 q	100
Tumor1	B1	chr2 p	23	1343354486	NA	NA	GAIN	SNP-array	chr2 p	100
Tumor1	B2	chr15 q	14	948749487	NA	NA	GAIN	SNP-array	chr15 q	100
Tumor1	B2	chr20 p	25	1533128084	NA	NA	LOSS	SNP-array	chr20 p	100
Tumor1	B2	chr5 q	36	2161162045	NA	NA	LOSS	SNP-array	chr5 q	96.5517
Tumor1	B2	chr3 q	32	1875990337	NA	NA	GAIN	SNP-array	chr3 q	96.5517
Tumor1	B2	chr11 q	6	466406120	NA	NA	LOSS	SNP-array	chr11 q	17.2414
Tumor1	B2	chr2 p	23	1343354486	NA	NA	GAIN	SNP-array	chr2 p	17.2414
Tumor1	B2	chr2 q	24	1475278598	NA	NA	LOSS	SNP-array	chr2 q	3.44828

## Sheet: Overview_2_biopsies
0	B1	B2
46 2992354469 chrX q LOSS	100	100
14 948749487 chr15 q GAIN	100	100
25 1533128084 chr20 p LOSS	100	100
36 2161162045 chr5 q LOSS	100	96.5517
32 1875990337 chr3 q GAIN	100	96.5517
6 466406120 chr11 q LOSS	100	17.2414
23 1343354486 chr2 p GAIN	100	17.2414
24 1475278598 chr2 q LOSS	0	3.44828

## Sheet: Distribution_2_biopsies
0	B1	B2		0	B1	B2			Stem	Subclone C	Subclone A	Subclone B	Normal		X1	X2	X3
46 2992354469 chrX q LOSS	100	100		46 2992354469 chrX q LOSS	100	100		chrX q LOSS chrX q	1	1	1	1	0		46 2992354469 chrX q LOSS	46 2992354469 chrX q LOSS	46 2992354469 chrX q LOSS
14 948749487 chr15 q GAIN	100	100		14 948749487 chr15 q GAIN	100	100		chr15 q GAIN chr15 q	0	1	1	1	0		14 948749487 chr15 q GAIN	14 948749487 chr15 q GAIN	14 948749487 chr15 q GAIN
25 1533128084 chr20 p LOSS	100	100		25 1533128084 chr20 p LOSS	100	100		chr20 p LOSS chr20 p	0	1	1	1	0		25 1533128084 chr20 p LOSS	25 1533128084 chr20 p LOSS	25 1533128084 chr20 p LOSS
36 2161162045 chr5 q LOSS	100	96.551724137931		36 2161162045 chr5 q LOSS	100	96.5517		chr5 q LOSS chr5 q	0	1	0	1	0		36 2161162045 chr5 q LOSS	36 2161162045 chr5 q LOSS	24 1475278598 chr2 q LOSS
32 1875990337 chr3 q GAIN	100	96.551724137931		32 1875990337 chr3 q GAIN	100	96.5517		chr3 q GAIN chr3 q	0	1	0	1	0		32 1875990337 chr3 q GAIN	32 1875990337 chr3 q GAIN	0 0 0 0
6 466406120 chr11 q LOSS	100	17.2413793103448		6 466406120 chr11 q LOSS	100	17.2414		chr11 q LOSS chr11 q	0	1	0	0	0		6 466406120 chr11 q LOSS	0 0 0 0	0 0 0 0
23 1343354486 chr2 p GAIN	100	17.2413793103448		23 1343354486 chr2 p GAIN	100	17.2414		chr2 p GAIN chr2 p	0	1	0	0	0		23 1343354486 chr2 p GAIN	0 0 0 0	0 0 0 0
24 1475278598 chr2 q LOSS	0	3.44827586206897		24 1475278598 chr2 q LOSS	0	3.44828			Cell 1	Cell 2	Cell 3	Cell 4			Cell 2	Cell 4
								7 of 7
				Biopsies	Cells
					23			> 1 biopsy
					29				Stem	Subclone C	Subclone A	Subclone B	Normal
								chrX q LOSS chrX q	1	1	1	1	0
								chr15 q GAIN chr15 q	0	1	1	1	0
								chr20 p LOSS chr20 p	0	1	1	1	0
								chr5 q LOSS chr5 q	0	1	0	1	0
								chr3 q GAIN chr3 q	0	1	0	1	0
								chr11 q LOSS chr11 q	0	1	0	0	0
								chr2 p GAIN chr2 p	0	1	0	0	0
								7 of 7

## Sheet: EM_2_biopsies
Tumor.ID	Sample.ID	Chr	Start	End	Med.LogR	VAF..TRS.	Type	Metod	Cytoband.gene	Clone.size....	V12	V13				ALL	B1 Subclone_ A	B1 Subclone_ B	B1 Subclone_ C	B2 Subclone_ A	B2 Subclone_ B	B2 Subclone_ C	Normal
Tumor1	ALL	chrX q	46	2992354469	NA	NA	LOSS	SNP-array	chrX q LOSS chrX q	100.000000	ALL	ALL			chrX q LOSS chrX q	1	1	1	1	1	1	1	0
Tumor1	B1	chr15 q	14	948749487	NA	NA	GAIN	SNP-array	chr15 q GAIN chr15 q	100.000000	Subclone_ A	B1 Subclone_ A			chr15 q GAIN chr15 q	0	1	1	1	1	1	1	0
Tumor1	B1	chr20 p	25	1533128084	NA	NA	LOSS	SNP-array	chr20 p LOSS chr20 p	100.000000	Subclone_ A	B1 Subclone_ A			chr20 p LOSS chr20 p	0	1	1	1	1	1	1	0
Tumor1	B1	chr5 q	36	2161162045	NA	NA	LOSS	SNP-array	chr5 q LOSS chr5 q	100.000000	Subclone_ B	B1 Subclone_ B			chr5 q LOSS chr5 q	0	1	1	1	0	1	1	0
Tumor1	B1	chr3 q	32	1875990337	NA	NA	GAIN	SNP-array	chr3 q GAIN chr3 q	100.000000	Subclone_ B	B1 Subclone_ B			chr3 q GAIN chr3 q	0	1	1	1	0	1	1	0
Tumor1	B1	chr11 q	6	466406120	NA	NA	LOSS	SNP-array	chr11 q LOSS chr11 q	100.000000	Subclone_ C	B1 Subclone_ C			chr11 q LOSS chr11 q	0	1	1	1	0	0	1	0
Tumor1	B1	chr2 p	23	1343354486	NA	NA	GAIN	SNP-array	chr2 p GAIN chr2 p	100.000000	Subclone_ C	B1 Subclone_ C			chr2 p GAIN chr2 p	0	1	1	1	0	0	1	0
Tumor1	B2	chr15 q	14	948749487	NA	NA	GAIN	SNP-array	chr15 q GAIN chr15 q	100.000000	Subclone_ A	B2 Subclone_ A
Tumor1	B2	chr20 p	25	1533128084	NA	NA	LOSS	SNP-array	chr20 p LOSS chr20 p	100.000000	Subclone_ A	B2 Subclone_ A
Tumor1	B2	chr5 q	36	2161162045	NA	NA	LOSS	SNP-array	chr5 q LOSS chr5 q	96.551724	Subclone_ B	B2 Subclone_ B				Stem	Subclone C	Subclone A	Subclone B	Normal
Tumor1	B2	chr3 q	32	1875990337	NA	NA	GAIN	SNP-array	chr3 q GAIN chr3 q	96.551724	Subclone_ B	B2 Subclone_ B			chrX q LOSS chrX q	1	1	1	1	0
Tumor1	B2	chr11 q	6	466406120	NA	NA	LOSS	SNP-array	chr11 q LOSS chr11 q	17.241379	Subclone_ C	B2 Subclone_ C			chr15 q GAIN chr15 q	0	1	1	1	0
Tumor1	B2	chr2 p	23	1343354486	NA	NA	GAIN	SNP-array	chr2 p GAIN chr2 p	17.241379	Subclone_ C	B2 Subclone_ C			chr20 p LOSS chr20 p	0	1	1	1	0
															chr5 q LOSS chr5 q	0	1	0	1	0
															chr3 q GAIN chr3 q	0	1	0	1	0
															chr11 q LOSS chr11 q	0	1	0	0	0
															chr2 p GAIN chr2 p	0	1	0	0	0

## Sheet: Segment_file_3_biopsies
Tumor ID	Sample ID	Chr	Start	End	Med LogR	VAF (TRS)	Type	Metod	Cytoband/gene	Clone size (%)
Tumor1	ALL	chrX q	46	2992354469	NA	NA	LOSS	SNP-array	chrX q	100
Tumor1	B1	chr15 q	14	948749487	NA	NA	GAIN	SNP-array	chr15 q	87.5
Tumor1	B1	chr20 p	25	1533128084	NA	NA	LOSS	SNP-array	chr20 p	62.5
Tumor1	B1	chr2 q	24	1475278598	NA	NA	LOSS	SNP-array	chr2 q	62.5
Tumor1	B2	chr15 q	14	948749487	NA	NA	GAIN	SNP-array	chr15 q	40
Tumor1	B2	chr20 p	25	1533128084	NA	NA	LOSS	SNP-array	chr20 p	40
Tumor1	B2	chr2 q	24	1475278598	NA	NA	LOSS	SNP-array	chr2 q	40
Tumor1	B2	chr4 p	33	1926213241	NA	NA	GAIN	SNP-array	chr4 p	20
Tumor1	B3	chr15 q	14	948749487	NA	NA	GAIN	SNP-array	chr15 q	100
Tumor1	B3	chr20 p	25	1533128084	NA	NA	LOSS	SNP-array	chr20 p	100
Tumor1	B3	chr5 q	36	2161162045	NA	NA	LOSS	SNP-array	chr5 q	100
Tumor1	B3	chr3 q	32	1875990337	NA	NA	GAIN	SNP-array	chr3 q	100
Tumor1	B3	chr11 q	6	466406120	NA	NA	LOSS	SNP-array	chr11 q	100
Tumor1	B3	chr2 p	23	1343354486	NA	NA	GAIN	SNP-array	chr2 p	100

## Sheet: Overview_3_biopsies
0	B1	B2	B3
46 2992354469 chrX q LOSS	100	100	100
14 948749487 chr15 q GAIN	87.5	40	100
25 1533128084 chr20 p LOSS	62.5	40	100
24 1475278598 chr2 q LOSS	62.5	40	0
33 1926213241 chr4 p GAIN	0	20	0
36 2161162045 chr5 q LOSS	0	0	100
32 1875990337 chr3 q GAIN	0	0	100
6 466406120 chr11 q LOSS	0	0	100
23 1343354486 chr2 p GAIN	0	0	100

## Sheet: Distribution_3_biopsies
0	B1	B2	B3		0	B1	B2	B3			Stem	Subclone B	Subclone C	Subclone D	Subclone A	Normal		X1	X2	X3	X4	X5
46 2992354469 chrX q LOSS	100	100	100		46 2992354469 chrX q LOSS	100	100	100		chrX q LOSS chrX q	1	1	1	1	1	0		46 2992354469 chrX q LOSS	46 2992354469 chrX q LOSS	46 2992354469 chrX q LOSS	46 2992354469 chrX q LOSS	46 2992354469 chrX q LOSS
14 948749487 chr15 q GAIN	87.5	40	100		14 948749487 chr15 q GAIN	87.5	40	100		chr15 q GAIN chr15 q	0	1	1	0	1	0		14 948749487 chr15 q GAIN	0 0 0 0	14 948749487 chr15 q GAIN	33 1926213241 chr4 p GAIN	14 948749487 chr15 q GAIN
25 1533128084 chr20 p LOSS	62.5	40	100		25 1533128084 chr20 p LOSS	62.5	40	100		chr20 p LOSS chr20 p	0	0	1	0	1	0		25 1533128084 chr20 p LOSS	0 0 0 0	0 0 0 0	0 0 0 0	25 1533128084 chr20 p LOSS
24 1475278598 chr2 q LOSS	62.5	40	0		24 1475278598 chr2 q LOSS	62.5	40	0		chr2 q LOSS chr2 q	0	0	1	0	0	0		24 1475278598 chr2 q LOSS	0 0 0 0	0 0 0 0	0 0 0 0	36 2161162045 chr5 q LOSS
33 1926213241 chr4 p GAIN	0	20	0		33 1926213241 chr4 p GAIN	0	20	0		chr4 p GAIN chr4 p	0	0	0	1	0	0		0 0 0 0	0 0 0 0	0 0 0 0	0 0 0 0	32 1875990337 chr3 q GAIN
36 2161162045 chr5 q LOSS	0	0	100		36 2161162045 chr5 q LOSS	0	0	100		chr5 q LOSS chr5 q	0	0	0	0	1	0		0 0 0 0	0 0 0 0	0 0 0 0	0 0 0 0	6 466406120 chr11 q LOSS
32 1875990337 chr3 q GAIN	0	0	100		32 1875990337 chr3 q GAIN	0	0	100		chr3 q GAIN chr3 q	0	0	0	0	1	0		0 0 0 0	0 0 0 0	0 0 0 0	0 0 0 0	23 1343354486 chr2 p GAIN
6 466406120 chr11 q LOSS	0	0	100		6 466406120 chr11 q LOSS	0	0	100		chr11 q LOSS chr11 q	0	0	0	0	1	0		Cell 3	Cell 1	Cell 2	Cell 4	Cell 5
23 1343354486 chr2 p GAIN	0	0	100		23 1343354486 chr2 p GAIN	0	0	100		chr2 p GAIN chr2 p	0	0	0	0	1	0
											Cell 1	Cell 2	Cell 3	Cell 4	Cell 5
					Biopsies	Cells				9 of 9
						18
						10				> 1 biopsy
						26					Stem	Subclone B	Subclone C	Subclone A	Normal
										chrX q LOSS chrX q	1	1	1	1	0
										chr15 q GAIN chr15 q	0	1	1	1	0
										chr20 p LOSS chr20 p	0	0	1	1	0
										chr2 q LOSS chr2 q	0	0	1	0	0
										4 of 4

[truncated: 29 more sheets: EM_3_biopsies, Segment_file_4_biopsies, Overview_4_biopsies, Distribution_4_biopsies, EM_4_biopsies, Segment_file_5_biopsies, Overview_5_biopsies, Distribution_5_biopsies, EM_5_biopsies, Segment_file_6_biopsies, Overview_6_biopsies, Distribution_6_biopsies, EM_6_biopsies, Segment_file_7_biopsies, Overview_7_biopsies, Distribution_7_biopsies, EM_7_biopsies, Segment_file_8_biopsies, Overview_8_biopsies, Distribution_8_biopsies …]
