# Supplementary material for: DEVOLUTION—A method for phylogenetic reconstruction of aneuploid cancers based on multiregional genotyping data
Source: Commun Biol. 2021 Sep 20;4:1103. doi: 10.1038/s42003-021-02637-6 (PMC8452746; doi:10.1038/s42003-021-02637-6)
Supplement: Supplementary file 4 — Supplementary Data [file 42003_2021_2637_MOESM4_ESM.zip › Supplementary_data_3_10mf_40000_3.xlsx]

## Sheet: Segment_file_1_biopsy
Tumor ID	Sample ID	Chr	Start	End	Med LogR	VAF (TRS)	Type	Metod	Cytoband/gene	Clone size (%)
Tumor1	ALL	chrX q	46	2992354469	NA	NA	LOSS	SNP-array	chrX q	100
Tumor1	B1	chr15 q	14	948749487	NA	NA	GAIN	SNP-array	chr15 q	81.8182
Tumor1	B1	chr20 p	25	1533128084	NA	NA	LOSS	SNP-array	chr20 p	78.7879
Tumor1	B1	chr2 q	24	1475278598	NA	NA	LOSS	SNP-array	chr2 q	72.7273
Tumor1	B1	chr5 q	36	2161162045	NA	NA	LOSS	SNP-array	chr5 q	6.06061
Tumor1	B1	chr3 q	32	1875990337	NA	NA	GAIN	SNP-array	chr3 q	6.06061
Tumor1	B1	chr11 q	6	466406120	NA	NA	LOSS	SNP-array	chr11 q	3.0303

## Sheet: Distribution_1_biopsy
0	B1		0	B1			ALL	B1 Subclone_ A	B1 Subclone_ B	Normal			X1	X2	X3	X4	X5
46 2992354469 chrX q LOSS	100		46 2992354469 chrX q LOSS	100		chrX q LOSS chrX q	1	1	1	0			46 2992354469 chrX q LOSS	46 2992354469 chrX q LOSS	46 2992354469 chrX q LOSS	46 2992354469 chrX q LOSS	46 2992354469 chrX q LOSS
14 948749487 chr15 q GAIN	81.8181818181818		14 948749487 chr15 q GAIN	81.8182		chr15 q GAIN chr15 q	0	1	1	0			14 948749487 chr15 q GAIN	0 0 0 0	14 948749487 chr15 q GAIN	14 948749487 chr15 q GAIN	14 948749487 chr15 q GAIN
25 1533128084 chr20 p LOSS	78.7878787878788		25 1533128084 chr20 p LOSS	78.7879		chr20 p LOSS chr20 p	0	1	1	0			25 1533128084 chr20 p LOSS	0 0 0 0	0 0 0 0	25 1533128084 chr20 p LOSS	25 1533128084 chr20 p LOSS
24 1475278598 chr2 q LOSS	72.7272727272727		24 1475278598 chr2 q LOSS	72.7273		chr2 q LOSS chr2 q	0	0	1	0			24 1475278598 chr2 q LOSS	0 0 0 0	0 0 0 0	36 2161162045 chr5 q LOSS	36 2161162045 chr5 q LOSS
36 2161162045 chr5 q LOSS	6.06060606060606		36 2161162045 chr5 q LOSS	6.06061			Cell 1	Cell 2	Cell 3				0 0 0 0	0 0 0 0	0 0 0 0	32 1875990337 chr3 q GAIN	32 1875990337 chr3 q GAIN
32 1875990337 chr3 q GAIN	6.06060606060606		32 1875990337 chr3 q GAIN	6.06061		4 of 4							0 0 0 0	0 0 0 0	0 0 0 0	6 466406120 chr11 q LOSS	0 0 0 0
6 466406120 chr11 q LOSS	3.03030303030303		6 466406120 chr11 q LOSS	3.0303									Cell 3	Cell 1	Cell 2
			Biopsies	Cells
				33

## Sheet: EM_1_biopsy
Tumor.ID	Sample.ID	Chr	Start	End	Med.LogR	VAF..TRS.	Type	Metod	Cytoband.gene	Clone.size....	V12	V13			ALL	B1 Subclone_ A	B1 Subclone_ B	Normal
Tumor1	ALL	chrX q	46	2992354469	NA	NA	LOSS	SNP-array	chrX q LOSS chrX q	100	ALL	ALL		chrX q LOSS chrX q	1	1	1	0
Tumor1	B1	chr15 q	14	948749487	NA	NA	GAIN	SNP-array	chr15 q GAIN chr15 q	80	Subclone_ A	B1 Subclone_ A		chr15 q GAIN chr15 q	0	1	1	0
Tumor1	B1	chr20 p	25	1533128084	NA	NA	LOSS	SNP-array	chr20 p LOSS chr20 p	80	Subclone_ A	B1 Subclone_ A		chr20 p LOSS chr20 p	0	1	1	0
Tumor1	B1	chr2 q	24	1475278598	NA	NA	LOSS	SNP-array	chr2 q LOSS chr2 q	70	Subclone_ B	B1 Subclone_ B		chr2 q LOSS chr2 q	0	0	1	0

## Sheet: Segment_file_2_biopsies
Tumor ID	Sample ID	Chr	Start	End	Med LogR	VAF (TRS)	Type	Metod	Cytoband/gene	Clone size (%)
Tumor1	ALL	chrX q	46	2992354469	NA	NA	LOSS	SNP-array	chrX q	100
Tumor1	B1	chr15 q	14	948749487	NA	NA	GAIN	SNP-array	chr15 q	78.5714
Tumor1	B1	chr20 p	25	1533128084	NA	NA	LOSS	SNP-array	chr20 p	71.4286
Tumor1	B1	chr2 q	24	1475278598	NA	NA	LOSS	SNP-array	chr2 q	60.7143
Tumor1	B1	chr5 q	36	2161162045	NA	NA	LOSS	SNP-array	chr5 q	10.7143
Tumor1	B1	chr3 q	32	1875990337	NA	NA	GAIN	SNP-array	chr3 q	10.7143
Tumor1	B1	chr11 q	6	466406120	NA	NA	LOSS	SNP-array	chr11 q	7.14286
Tumor1	B1	chr4 p	33	1926213241	NA	NA	GAIN	SNP-array	chr4 p	3.57143
Tumor1	B2	chr15 q	14	948749487	NA	NA	GAIN	SNP-array	chr15 q	75
Tumor1	B2	chr20 p	25	1533128084	NA	NA	LOSS	SNP-array	chr20 p	75
Tumor1	B2	chr5 q	36	2161162045	NA	NA	LOSS	SNP-array	chr5 q	62.5
Tumor1	B2	chr3 q	32	1875990337	NA	NA	GAIN	SNP-array	chr3 q	62.5
Tumor1	B2	chr11 q	6	466406120	NA	NA	LOSS	SNP-array	chr11 q	62.5
Tumor1	B2	chr2 p	23	1343354486	NA	NA	GAIN	SNP-array	chr2 p	56.25
Tumor1	B2	chr2 q	24	1475278598	NA	NA	LOSS	SNP-array	chr2 q	12.5

## Sheet: Overview_2_biopsy
0	B1	B2
46 2992354469 chrX q LOSS	100	100
14 948749487 chr15 q GAIN	78.5714	75
25 1533128084 chr20 p LOSS	71.4286	75
24 1475278598 chr2 q LOSS	60.7143	12.5
36 2161162045 chr5 q LOSS	10.7143	62.5
32 1875990337 chr3 q GAIN	10.7143	62.5
6 466406120 chr11 q LOSS	7.14286	62.5
33 1926213241 chr4 p GAIN	3.57143	0
23 1343354486 chr2 p GAIN	0	56.25

## Sheet: Distribution_2_biopsies
0	B1	B2		0	B1	B2			Stem	Subclone A	Subclone B	Subclone E	Subclone F	Subclone C	Subclone D	Normal		X1	X2	X3	X4
46 2992354469 chrX q LOSS	100	100		46 2992354469 chrX q LOSS	100	100		chrX q LOSS chrX q	1	1	1	1	1	1	1	0		46 2992354469 chrX q LOSS	46 2992354469 chrX q LOSS	46 2992354469 chrX q LOSS	46 2992354469 chrX q LOSS
14 948749487 chr15 q GAIN	78.5714285714286	75		14 948749487 chr15 q GAIN	78.5714	75		chr15 q GAIN chr15 q	0	1	1	1	1	1	1	0		14 948749487 chr15 q GAIN	0 0 0 0	14 948749487 chr15 q GAIN	14 948749487 chr15 q GAIN
25 1533128084 chr20 p LOSS	71.4285714285714	75		25 1533128084 chr20 p LOSS	71.4286	75		chr20 p LOSS chr20 p	0	0	1	1	1	1	1	0		25 1533128084 chr20 p LOSS	0 0 0 0	0 0 0 0	25 1533128084 chr20 p LOSS
24 1475278598 chr2 q LOSS	60.7142857142857	12.5		24 1475278598 chr2 q LOSS	60.7143	12.5		chr2 q LOSS chr2 q	0	0	0	1	0	0	0	0		24 1475278598 chr2 q LOSS	0 0 0 0	0 0 0 0	36 2161162045 chr5 q LOSS
36 2161162045 chr5 q LOSS	10.7142857142857	62.5		36 2161162045 chr5 q LOSS	10.7143	62.5		chr5 q LOSS chr5 q	0	0	0	0	1	1	1	0		0 0 0 0	0 0 0 0	0 0 0 0	32 1875990337 chr3 q GAIN
32 1875990337 chr3 q GAIN	10.7142857142857	62.5		32 1875990337 chr3 q GAIN	10.7143	62.5		chr3 q GAIN chr3 q	0	0	0	0	1	1	1	0		0 0 0 0	0 0 0 0	0 0 0 0	6 466406120 chr11 q LOSS
6 466406120 chr11 q LOSS	7.14285714285714	62.5		6 466406120 chr11 q LOSS	7.14286	62.5		chr11 q LOSS chr11 q	0	0	0	0	0	1	1	0		0 0 0 0	0 0 0 0	0 0 0 0	0 0 0 0
33 1926213241 chr4 p GAIN	3.57142857142857	0		33 1926213241 chr4 p GAIN	3.57143	0		chr2 p GAIN chr2 p	0	0	0	0	0	0	1	0		Cell 4		Cell 2	Cell 6
23 1343354486 chr2 p GAIN	0	56.25		23 1343354486 chr2 p GAIN	0	56.25			Cell 1	Cell 2	Cell 3	Cell 4	Cell 5	Cell 6	Cell 7
								8 of 8										X5	X6	X7
				Biopsies	Cells													46 2992354469 chrX q LOSS	46 2992354469 chrX q LOSS	46 2992354469 chrX q LOSS
					28			> 1 biopsy										33 1926213241 chr4 p GAIN	14 948749487 chr15 q GAIN	14 948749487 chr15 q GAIN
					16				Stem	Subclone A	Subclone B	Subclone E	Subclone F	Subclone C	Subclone D	Normal		0 0 0 0	25 1533128084 chr20 p LOSS	25 1533128084 chr20 p LOSS
								chrX q LOSS chrX q	1	1	1	1	1	1	1	0		0 0 0 0	36 2161162045 chr5 q LOSS	36 2161162045 chr5 q LOSS
								chr15 q GAIN chr15 q	0	1	1	1	1	1	1	0		0 0 0 0	32 1875990337 chr3 q GAIN	32 1875990337 chr3 q GAIN
								chr20 p LOSS chr20 p	0	0	1	1	1	1	1	0		0 0 0 0	0 0 0 0	6 466406120 chr11 q LOSS
								chr2 q LOSS chr2 q	0	0	0	1	0	0	0	0		0 0 0 0	0 0 0 0	23 1343354486 chr2 p GAIN
								chr5 q LOSS chr5 q	0	0	0	0	1	1	1	0			Cell 5	Cell 7
								chr3 q GAIN chr3 q	0	0	0	0	1	1	1	0
								chr11 q LOSS chr11 q	0	0	0	0	0	1	1	0
								chr2 p GAIN chr2 p	0	0	0	0	0	0	1	0
								8 of 8

## Sheet: EM_2_biopsies
Tumor.ID	Sample.ID	Chr	Start	End	Med.LogR	VAF..TRS.	Type	Metod	Cytoband.gene	Clone.size....	V12	V13			ALL	B1 Subclone_ A	B1 Subclone_ B	B1 Subclone_ E	B1 Subclone_ F	B2 Subclone_ A	B2 Subclone_ B	B2 Subclone_ F	B2 Subclone_ C	B2 Subclone_ D	B2 Subclone_ E	Normal
Tumor1	ALL	chrX q	46	2992354469	NA	NA	LOSS	SNP-array	chrX q LOSS chrX q	100.000000	ALL	ALL		chrX q LOSS chrX q	1	1	1	1	1	1	1	1	1	1	1	0
Tumor1	B1	chr15 q	14	948749487	NA	NA	GAIN	SNP-array	chr15 q GAIN chr15 q	78.571429	Subclone_ A	B1 Subclone_ A		chr15 q GAIN chr15 q	0	1	1	1	1	1	1	1	1	1	1	0
Tumor1	B1	chr20 p	25	1533128084	NA	NA	LOSS	SNP-array	chr20 p LOSS chr20 p	71.428571	Subclone_ B	B1 Subclone_ B		chr20 p LOSS chr20 p	0	0	1	1	1	1	1	1	1	1	1	0
Tumor1	B1	chr2 q	24	1475278598	NA	NA	LOSS	SNP-array	chr2 q LOSS chr2 q	60.714286	Subclone_ E	B1 Subclone_ E		chr2 q LOSS chr2 q	0	0	0	1	0	0	0	0	0	0	1	0
Tumor1	B1	chr5 q	36	2161162045	NA	NA	LOSS	SNP-array	chr5 q LOSS chr5 q	10.714286	Subclone_ F	B1 Subclone_ F		chr5 q LOSS chr5 q	0	0	0	0	1	0	0	1	1	1	0	0
Tumor1	B1	chr3 q	32	1875990337	NA	NA	GAIN	SNP-array	chr3 q GAIN chr3 q	10.714286	Subclone_ F	B1 Subclone_ F		chr3 q GAIN chr3 q	0	0	0	0	1	0	0	1	1	1	0	0
Tumor1	B2	chr15 q	14	948749487	NA	NA	GAIN	SNP-array	chr15 q GAIN chr15 q	75.000000	Subclone_ A	B2 Subclone_ A		chr11 q LOSS chr11 q	0	0	0	0	0	0	0	1	1	1	0	0
Tumor1	B2	chr20 p	25	1533128084	NA	NA	LOSS	SNP-array	chr20 p LOSS chr20 p	75.000000	Subclone_ B	B2 Subclone_ B		chr2 p GAIN chr2 p	0	0	0	0	0	0	0	0	0	1	0	0
Tumor1	B2	chr5 q	36	2161162045	NA	NA	LOSS	SNP-array	chr5 q LOSS chr5 q	62.500000	Subclone_ F	B2 Subclone_ F
Tumor1	B2	chr3 q	32	1875990337	NA	NA	GAIN	SNP-array	chr3 q GAIN chr3 q	62.500000	Subclone_ F	B2 Subclone_ F
Tumor1	B2	chr11 q	6	466406120	NA	NA	LOSS	SNP-array	chr11 q LOSS chr11 q	62.500000	Subclone_ C	B2 Subclone_ C
Tumor1	B2	chr2 p	23	1343354486	NA	NA	GAIN	SNP-array	chr2 p GAIN chr2 p	56.250000	Subclone_ D	B2 Subclone_ D			Stem	Subclone A	Subclone B	Subclone E	Subclone F	Subclone C	Subclone D	Normal
Tumor1	B2	chr2 q	24	1475278598	NA	NA	LOSS	SNP-array	chr2 q LOSS chr2 q	12.500000	Subclone_ E	B2 Subclone_ E		chrX q LOSS chrX q	1	1	1	1	1	1	1	0
														chr15 q GAIN chr15 q	0	1	1	1	1	1	1	0
														chr20 p LOSS chr20 p	0	0	1	1	1	1	1	0
														chr2 q LOSS chr2 q	0	0	0	1	0	0	0	0
														chr5 q LOSS chr5 q	0	0	0	0	1	1	1	0
														chr3 q GAIN chr3 q	0	0	0	0	1	1	1	0
														chr11 q LOSS chr11 q	0	0	0	0	0	1	1	0
														chr2 p GAIN chr2 p	0	0	0	0	0	0	1	0

## Sheet: Segment_file_3_biopsies
Tumor ID	Sample ID	Chr	Start	End	Med LogR	VAF (TRS)	Type	Metod	Cytoband/gene	Clone size (%)
Tumor1	ALL	chrX q	46	2992354469	NA	NA	LOSS	SNP-array	chrX q	100
Tumor1	B1	chr15 q	14	948749487	NA	NA	GAIN	SNP-array	chr15 q	100
Tumor1	B1	chr20 p	25	1533128084	NA	NA	LOSS	SNP-array	chr20 p	73.0769
Tumor1	B1	chr5 q	36	2161162045	NA	NA	LOSS	SNP-array	chr5 q	73.0769
Tumor1	B1	chr3 q	32	1875990337	NA	NA	GAIN	SNP-array	chr3 q	73.0769
Tumor1	B1	chr11 q	6	466406120	NA	NA	LOSS	SNP-array	chr11 q	73.0769
Tumor1	B2	chr15 q	14	948749487	NA	NA	GAIN	SNP-array	chr15 q	66.6667
Tumor1	B2	chr20 p	25	1533128084	NA	NA	LOSS	SNP-array	chr20 p	66.6667
Tumor1	B2	chr2 q	24	1475278598	NA	NA	LOSS	SNP-array	chr2 q	66.6667
Tumor1	B3	chr15 q	14	948749487	NA	NA	GAIN	SNP-array	chr15 q	84.6154
Tumor1	B3	chr22 q	30	1685791502	NA	NA	LOSS	SNP-array	chr22 q	42.3077
Tumor1	B3	chr20 p	25	1533128084	NA	NA	LOSS	SNP-array	chr20 p	7.69231
Tumor1	B3	chr5 q	36	2161162045	NA	NA	LOSS	SNP-array	chr5 q	7.69231
Tumor1	B3	chr3 q	32	1875990337	NA	NA	GAIN	SNP-array	chr3 q	7.69231
Tumor1	B3	chr11 q	6	466406120	NA	NA	LOSS	SNP-array	chr11 q	7.69231
Tumor1	B3	chr2 p	23	1343354486	NA	NA	GAIN	SNP-array	chr2 p	7.69231

## Sheet: Overview_3_biopsies
0	B1	B2	B3
46 2992354469 chrX q LOSS	100	100	100
14 948749487 chr15 q GAIN	100	66.6667	84.6154
25 1533128084 chr20 p LOSS	73.0769	66.6667	7.69231
36 2161162045 chr5 q LOSS	73.0769	0	7.69231
32 1875990337 chr3 q GAIN	73.0769	0	7.69231
6 466406120 chr11 q LOSS	73.0769	0	7.69231
24 1475278598 chr2 q LOSS	0	66.6667	0
30 1685791502 chr22 q LOSS	0	0	42.3077
23 1343354486 chr2 p GAIN	0	0	7.69231

## Sheet: Distribution_3_biopsies
0	B1	B2	B3		0	B1	B2	B3			Stem	Subclone A	Subclone B	Subclone C	Subclone D	Normal		X1	X2	X3
46 2992354469 chrX q LOSS	100	100	100		46 2992354469 chrX q LOSS	100	100	100		chrX q LOSS chrX q	1	1	1	1	1	0		46 2992354469 chrX q LOSS	46 2992354469 chrX q LOSS	46 2992354469 chrX q LOSS
14 948749487 chr15 q GAIN	100	66.6666666666667	84.6153846153846		14 948749487 chr15 q GAIN	100	66.6667	84.6154		chr15 q GAIN chr15 q	0	1	1	1	1	0		14 948749487 chr15 q GAIN	14 948749487 chr15 q GAIN	14 948749487 chr15 q GAIN
25 1533128084 chr20 p LOSS	73.0769230769231	66.6666666666667	7.69230769230769		25 1533128084 chr20 p LOSS	73.0769	66.6667	7.69231		chr20 p LOSS chr20 p	0	0	1	1	0	0		0 0 0 0	25 1533128084 chr20 p LOSS	25 1533128084 chr20 p LOSS
36 2161162045 chr5 q LOSS	73.0769230769231	0	7.69230769230769		36 2161162045 chr5 q LOSS	73.0769	0	7.69231		chr5 q LOSS chr5 q	0	0	1	0	0	0		0 0 0 0	36 2161162045 chr5 q LOSS	24 1475278598 chr2 q LOSS
32 1875990337 chr3 q GAIN	73.0769230769231	0	7.69230769230769		32 1875990337 chr3 q GAIN	73.0769	0	7.69231		chr3 q GAIN chr3 q	0	0	1	0	0	0		0 0 0 0	32 1875990337 chr3 q GAIN	0 0 0 0
6 466406120 chr11 q LOSS	73.0769230769231	0	7.69230769230769		6 466406120 chr11 q LOSS	73.0769	0	7.69231		chr11 q LOSS chr11 q	0	0	1	0	0	0		0 0 0 0	6 466406120 chr11 q LOSS	0 0 0 0
24 1475278598 chr2 q LOSS	0	66.6666666666667	0		24 1475278598 chr2 q LOSS	0	66.6667	0		chr2 q LOSS chr2 q	0	0	0	1	0	0		0 0 0 0	0 0 0 0	0 0 0 0
30 1685791502 chr22 q LOSS	0	0	42.3076923076923		30 1685791502 chr22 q LOSS	0	0	42.3077		chr22 q LOSS chr22 q	0	0	0	0	1	0		Cell 2	Cell 3	Cell 4
23 1343354486 chr2 p GAIN	0	0	7.69230769230769		23 1343354486 chr2 p GAIN	0	0	7.69231			Cell 1	Cell 2	Cell 3	Cell 4	Cell 5
										8 of 8								X4	X5	X6
					Biopsies	Cells												46 2992354469 chrX q LOSS	46 2992354469 chrX q LOSS	46 2992354469 chrX q LOSS
						26					Stem	Subclone A	Subclone B	Normal				0 0 0 0	14 948749487 chr15 q GAIN	14 948749487 chr15 q GAIN
						30				chrX q LOSS chrX q	1	1	1	0				0 0 0 0	30 1685791502 chr22 q LOSS	25 1533128084 chr20 p LOSS
						26				chr15 q GAIN chr15 q	0	1	1	0				0 0 0 0	0 0 0 0	36 2161162045 chr5 q LOSS
										chr20 p LOSS chr20 p	0	0	1	0				0 0 0 0	0 0 0 0	32 1875990337 chr3 q GAIN
										3 of 3								0 0 0 0	0 0 0 0	6 466406120 chr11 q LOSS
																		0 0 0 0	0 0 0 0	23 1343354486 chr2 p GAIN
																		Cell 1	Cell 5

[truncated: 29 more sheets: EM_3_biopsies, Segment_file_4_biopsies, Overview_4_biopsies, Distribution_4_biopsies, EM_4_biopsies, Segment_file_5_biopsies, Overview_5_biopsies, Distribution_5_biopsies, EM_5_biopsies, Segment_file_6_biopsies, Overview_6_biopsies, Distribution_6_biopsies, EM_6_biopsies, Segment_file_7_biopsies, Overview_7_biopsies, Distribution_7_biopsies, EM_7_biopsies, Segment_file_8_biopsies, Overview_8_biopsies, Distribution_8_biopsies …]
