# Supplementary material for: DEVOLUTION—A method for phylogenetic reconstruction of aneuploid cancers based on multiregional genotyping data
Source: Commun Biol. 2021 Sep 20;4:1103. doi: 10.1038/s42003-021-02637-6 (PMC8452746; doi:10.1038/s42003-021-02637-6)
Supplement: Supplementary file 4 — Supplementary Data [file 42003_2021_2637_MOESM4_ESM.zip › Supplementary_data_3_50mf_40000_1.xlsx]

## Sheet: 1_biopsy_segment_file
Tumor ID	Sample ID	Chr	Start	End	Med LogR	VAF (TRS)	Type	Metod	Cytoband/gene	Clone size (%)
Tumor1	ALL	chr7 q	40	2559139161	NA	NA	LOSS	SNP-array	chr7 q	100
Tumor1	B1	chr15 q	14	943458057	NA	NA	LOSS	SNP-array	chr15 q	84.6154
Tumor1	B1	chr8 q	42	2719733422	NA	NA	LOSS	SNP-array	chr8 q	84.6154
Tumor1	B1	chr10 q	4	353290689	NA	NA	GAIN	SNP-array	chr10 q	84.6154
Tumor1	B1	chr2 q	24	1442785796	NA	NA	LOSS	SNP-array	chr2 q	11.5385
Tumor1	B1	chr6 p	37	2292148029	NA	NA	GAIN	SNP-array	chr6 p	3.84615
Tumor1	B1	chr12 p	7	551049847	NA	NA	LOSS	SNP-array	chr12 p	3.84615
Tumor1	B1	chr9 p	43	2782637752	NA	NA	LOSS	SNP-array	chr9 p	3.84615

## Sheet: 1_biopsy_overview
0	B1
40 2559139161 chr7 q LOSS	100
14 943458057 chr15 q LOSS	84.6154
42 2719733422 chr8 q LOSS	84.6154
4 353290689 chr10 q GAIN	84.6154
24 1442785796 chr2 q LOSS	11.5385
37 2292148029 chr6 p GAIN	3.84615
7 551049847 chr12 p LOSS	3.84615
43 2782637752 chr9 p LOSS	3.84615

## Sheet: 1_biopsy_distribution
0	B1		0	B1			Stem	Subclone A	Subclone B	Normal		X1	X2	X3
40 2559139161 chr7 q LOSS	100		40 2559139161 chr7 q LOSS	100		chr7 q LOSS chr7 q	1	1	1	0		40 2559139161 chr7 q LOSS	40 2559139161 chr7 q LOSS	40 2559139161 chr7 q LOSS
14 943458057 chr15 q LOSS	84.6153846153846		14 943458057 chr15 q LOSS	84.6154		chr15 q LOSS chr15 q	0	1	1	0		14 943458057 chr15 q LOSS	24 1442785796 chr2 q LOSS	37 2292148029 chr6 p GAIN
42 2719733422 chr8 q LOSS	84.6153846153846		42 2719733422 chr8 q LOSS	84.6154		chr8 q LOSS chr8 q	0	1	1	0		42 2719733422 chr8 q LOSS	0 0 0 0	7 551049847 chr12 p LOSS
4 353290689 chr10 q GAIN	84.6153846153846		4 353290689 chr10 q GAIN	84.6154		chr10 q GAIN chr10 q	0	1	1	0		4 353290689 chr10 q GAIN	0 0 0 0	43 2782637752 chr9 p LOSS
24 1442785796 chr2 q LOSS	11.5384615384615		24 1442785796 chr2 q LOSS	11.5385		chr2 q LOSS chr2 q	0	0	1	0
37 2292148029 chr6 p GAIN	3.84615384615385		37 2292148029 chr6 p GAIN	3.84615			Cell 1	Cell 2	2q should be directly after 7q.
7 551049847 chr12 p LOSS	3.84615384615385		7 551049847 chr12 p LOSS	3.84615		4 of 5
43 2782637752 chr9 p LOSS	3.84615384615385		43 2782637752 chr9 p LOSS	3.84615
			Biopsies	Cells
			"10,14,6"	26

## Sheet: 1_biopsy_EM
Tumor.ID	Sample.ID	Chr	Start	End	Med.LogR	VAF..TRS.	Type	Metod	Cytoband.gene	Clone.size....	V12	V13			ALL	B1 Subclone_ A	B1 Subclone_ B	Normal
Tumor1	ALL	chr7 q	40	2559139161	NA	NA	LOSS	SNP-array	chr7 q LOSS chr7 q	100.000000	ALL	ALL		chr7 q LOSS chr7 q	1	1	1	0
Tumor1	B1	chr15 q	14	943458057	NA	NA	LOSS	SNP-array	chr15 q LOSS chr15 q	84.615385	Subclone_ A	B1 Subclone_ A		chr15 q LOSS chr15 q	0	1	1	0
Tumor1	B1	chr8 q	42	2719733422	NA	NA	LOSS	SNP-array	chr8 q LOSS chr8 q	84.615385	Subclone_ A	B1 Subclone_ A		chr8 q LOSS chr8 q	0	1	1	0
Tumor1	B1	chr10 q	4	353290689	NA	NA	GAIN	SNP-array	chr10 q GAIN chr10 q	84.615385	Subclone_ A	B1 Subclone_ A		chr10 q GAIN chr10 q	0	1	1	0
Tumor1	B1	chr2 q	24	1442785796	NA	NA	LOSS	SNP-array	chr2 q LOSS chr2 q	11.538462	Subclone_ B	B1 Subclone_ B		chr2 q LOSS chr2 q	0	0	1	0
															Stem	Subclone A	Subclone B	Normal
														chr7 q LOSS chr7 q	1	1	1	0
														chr15 q LOSS chr15 q	0	1	1	0
														chr8 q LOSS chr8 q	0	1	1	0
														chr10 q GAIN chr10 q	0	1	1	0
														chr2 q LOSS chr2 q	0	0	1	0

## Sheet: 2_biopsies_segment_file
Tumor ID	Sample ID	Chr	Start	End	Med LogR	VAF (TRS)	Type	Metod	Cytoband/gene	Clone size (%)
Tumor1	ALL	chr7 q	40	2559139161	NA	NA	LOSS	SNP-array	chr7 q	100
Tumor1	B1	chr6 p	37	2292148029	NA	NA	GAIN	SNP-array	chr6 p	76.9231
Tumor1	B1	chr12 p	7	551049847	NA	NA	LOSS	SNP-array	chr12 p	76.9231
Tumor1	B1	chr9 p	43	2782637752	NA	NA	LOSS	SNP-array	chr9 p	76.9231
Tumor1	B1	chr5 q	36	2162744734	NA	NA	LOSS	SNP-array	chr5 q	15.3846
Tumor1	B1	chrX p	45	2920473536	NA	NA	GAIN	SNP-array	chrX p	7.69231
Tumor1	B1	chr11 q	6	440211436	NA	NA	GAIN	SNP-array	chr11 q	7.69231
Tumor1	B1	chr21 q	28	1615732834	NA	NA	LOSS	SNP-array	chr21 q	7.69231
Tumor1	B2	chr12 p	7	530591636	NA	NA	GAIN	SNP-array	chr12 p	88.8889
Tumor1	B2	chr5 q	36	2197810690	NA	NA	GAIN	SNP-array	chr5 q	37.037
Tumor1	B2	chr8 p	41	2601076959	NA	NA	LOSS	SNP-array	chr8 p	37.037
Tumor1	B2	chr1 q	2	6606071	NA	NA	LOSS	SNP-array	chr1 q	51.8519
Tumor1	B2	chrX p	45	2925087183	NA	NA	LOSS	SNP-array	chrX p	51.8519
Tumor1	B2	chr5 q	36	2162744734	NA	NA	LOSS	SNP-array	chr5 q	7.40741
Tumor1	B2	chrX p	45	2920473536	NA	NA	GAIN	SNP-array	chrX p	7.40741
Tumor1	B2	chrX p	45	2900664651	NA	NA	LOSS	SNP-array	chrX p	7.40741
Tumor1	B2	chr15 q	14	943458057	NA	NA	LOSS	SNP-array	chr15 q	3.7037
Tumor1	B2	chr8 q	42	2719733422	NA	NA	LOSS	SNP-array	chr8 q	3.7037
Tumor1	B2	chr2 q	24	1463143747	NA	NA	GAIN	SNP-array	chr2 q	3.7037

## Sheet: 2_biopsies_overview
0	B1	B2
40 2559139161 chr7 q LOSS	100	100
37 2292148029 chr6 p GAIN	76.9231	0
7 551049847 chr12 p LOSS	76.9231	0
43 2782637752 chr9 p LOSS	76.9231	0
36 2162744734 chr5 q LOSS	15.3846	7.40741
45 2920473536 chrX p GAIN	7.69231	7.40741
6 440211436 chr11 q GAIN	7.69231	0
28 1615732834 chr21 q LOSS	7.69231	0
7 530591636 chr12 p GAIN	0	88.8889
36 2197810690 chr5 q GAIN	0	37.037
41 2601076959 chr8 p LOSS	0	37.037
2 6606071 chr1 q LOSS	0	51.8519
45 2925087183 chrX p LOSS	0	51.8519
45 2900664651 chrX p LOSS	0	7.40741
14 943458057 chr15 q LOSS	0	3.7037
42 2719733422 chr8 q LOSS	0	3.7037
24 1463143747 chr2 q GAIN	0	3.7037

## Sheet: 2_biopsies_distribution
0	B1	B2		0	B1	B2			Stem	Subclone B	Subclone E	Subclone A	Subclone D	Subclone C	Normal		X1	X2	X3	X4	X5	X6	X7	X8
40 2559139161 chr7 q LOSS	100	100		40 2559139161 chr7 q LOSS	100	100		chr7 q LOSS chr7 q	1	1	1	1	1	1	0		40 2559139161 chr7 q LOSS	40 2559139161 chr7 q LOSS	40 2559139161 chr7 q LOSS	40 2559139161 chr7 q LOSS	40 2559139161 chr7 q LOSS	40 2559139161 chr7 q LOSS	40 2559139161 chr7 q LOSS	40 2559139161 chr7 q LOSS
37 2292148029 chr6 p GAIN	76.9230769230769	0		37 2292148029 chr6 p GAIN	76.9231	0		chr6 p GAIN chr6 p	0	1	1	0	0	0	0		37 2292148029 chr6 p GAIN	0 0 0 0	36 2162744734 chr5 q LOSS	36 2162744734 chr5 q LOSS	7 530591636 chr12 p GAIN	7 530591636 chr12 p GAIN	36 2162744734 chr5 q LOSS	14 943458057 chr15 q LOSS
7 551049847 chr12 p LOSS	76.9230769230769	0		7 551049847 chr12 p LOSS	76.9231	0		chr12 p LOSS chr12 p	0	1	1	0	0	0	0		7 551049847 chr12 p LOSS	0 0 0 0	45 2920473536 chrX p GAIN	6 440211436 chr11 q GAIN	36 2197810690 chr5 q GAIN	2 6606071 chr1 q LOSS	45 2920473536 chrX p GAIN	42 2719733422 chr8 q LOSS
43 2782637752 chr9 p LOSS	76.9230769230769	0		43 2782637752 chr9 p LOSS	76.9231	0		chr9 p LOSS chr9 p	0	1	1	0	0	0	0		43 2782637752 chr9 p LOSS	0 0 0 0	0 0 0 0	28 1615732834 chr21 q LOSS	41 2601076959 chr8 p LOSS	45 2925087183 chrX p LOSS	45 2900664651 chrX p LOSS	24 1463143747 chr2 q GAIN
36 2162744734 chr5 q LOSS	15.3846153846154	7.40740740740741		36 2162744734 chr5 q LOSS	15.3846	7.40741		chr5 q LOSS chr5 q	0	0	1	0	0	0	0		Cell 2	Cell 1				Cell 6
45 2920473536 chrX p GAIN	7.69230769230769	7.40740740740741		45 2920473536 chrX p GAIN	7.69231	7.40741		chr12 p GAIN chr12 p	0	0	0	1	1	1	0
6 440211436 chr11 q GAIN	7.69230769230769	0		6 440211436 chr11 q GAIN	7.69231	0		chr5 q GAIN chr5 q	0	0	0	0	1	0	0
28 1615732834 chr21 q LOSS	7.69230769230769	0		28 1615732834 chr21 q LOSS	7.69231	0		chr8 p LOSS chr8 p	0	0	0	0	1	0	0
7 530591636 chr12 p GAIN	0	88.8888888888889		7 530591636 chr12 p GAIN	0	88.8889		chr1 q LOSS chr1 q	0	0	0	0	1	1	0
36 2197810690 chr5 q GAIN	0	37.037037037037		36 2197810690 chr5 q GAIN	0	37.037		chrX p LOSS chrX p	0	0	0	0	1	1	0
41 2601076959 chr8 p LOSS	0	37.037037037037		41 2601076959 chr8 p LOSS	0	37.037			Cell 1	Cell 2	5q should be after 7q directly.	Cell 4	Cell 5	Cell 6
2 6606071 chr1 q LOSS	0	51.8518518518518		2 6606071 chr1 q LOSS	0	51.8519		7 of 10
45 2925087183 chrX p LOSS	0	51.8518518518518		45 2925087183 chrX p LOSS	0	51.8519
45 2900664651 chrX p LOSS	0	7.40740740740741		45 2900664651 chrX p LOSS	0	7.40741
14 943458057 chr15 q LOSS	0	3.7037037037037		14 943458057 chr15 q LOSS	0	3.7037
42 2719733422 chr8 q LOSS	0	3.7037037037037		42 2719733422 chr8 q LOSS	0	3.7037
24 1463143747 chr2 q GAIN	0	3.7037037037037		24 1463143747 chr2 q GAIN	0	3.7037
				Biopsies	Cells
				"-1,1,19"	13
				"12,-1,0"	27
							> 1 biopsy
								Only ALL

## Sheet: 2_biopsies_EM
Tumor.ID	Sample.ID	Chr	Start	End	Med.LogR	VAF..TRS.	Type	Metod	Cytoband.gene	Clone.size....	V12	V13			ALL	B1 Subclone_ B	B1 Subclone_ E	B2 Subclone_ A	B2 Subclone_ D	B2 Subclone_ C	Normal
Tumor1	ALL	chr7 q	40	2559139161	NA	NA	LOSS	SNP-array	chr7 q LOSS chr7 q	100.000000	ALL	ALL		chr7 q LOSS chr7 q	1	1	1	1	1	1	0
Tumor1	B1	chr6 p	37	2292148029	NA	NA	GAIN	SNP-array	chr6 p GAIN chr6 p	76.923077	Subclone_ B	B1 Subclone_ B		chr6 p GAIN chr6 p	0	1	1	0	0	0	0
Tumor1	B1	chr12 p	7	551049847	NA	NA	LOSS	SNP-array	chr12 p LOSS chr12 p	76.923077	Subclone_ B	B1 Subclone_ B		chr12 p LOSS chr12 p	0	1	1	0	0	0	0
Tumor1	B1	chr9 p	43	2782637752	NA	NA	LOSS	SNP-array	chr9 p LOSS chr9 p	76.923077	Subclone_ B	B1 Subclone_ B		chr9 p LOSS chr9 p	0	1	1	0	0	0	0
Tumor1	B1	chr5 q	36	2162744734	NA	NA	LOSS	SNP-array	chr5 q LOSS chr5 q	15.384615	Subclone_ E	B1 Subclone_ E		chr5 q LOSS chr5 q	0	0	1	0	0	0	0
Tumor1	B2	chr12 p	7	530591636	NA	NA	GAIN	SNP-array	chr12 p GAIN chr12 p	88.888889	Subclone_ A	B2 Subclone_ A		chr12 p GAIN chr12 p	0	0	0	1	1	1	0
Tumor1	B2	chr5 q	36	2197810690	NA	NA	GAIN	SNP-array	chr5 q GAIN chr5 q	37.037037	Subclone_ D	B2 Subclone_ D		chr5 q GAIN chr5 q	0	0	0	0	1	0	0
Tumor1	B2	chr8 p	41	2601076959	NA	NA	LOSS	SNP-array	chr8 p LOSS chr8 p	37.037037	Subclone_ D	B2 Subclone_ D		chr8 p LOSS chr8 p	0	0	0	0	1	0	0
Tumor1	B2	chr1 q	2	6606071	NA	NA	LOSS	SNP-array	chr1 q LOSS chr1 q	51.851852	Subclone_ C	B2 Subclone_ C		chr1 q LOSS chr1 q	0	0	0	0	1	1	0
Tumor1	B2	chrX p	45	2925087183	NA	NA	LOSS	SNP-array	chrX p LOSS chrX p	51.851852	Subclone_ C	B2 Subclone_ C		chrX p LOSS chrX p	0	0	0	0	1	1	0
															Stem	Subclone B	Subclone E	Subclone A	Subclone D	Subclone C	Normal
														chr7 q LOSS chr7 q	1	1	1	1	1	1	0
														chr6 p GAIN chr6 p	0	1	1	0	0	0	0
														chr12 p LOSS chr12 p	0	1	1	0	0	0	0
														chr9 p LOSS chr9 p	0	1	1	0	0	0	0
														chr5 q LOSS chr5 q	0	0	1	0	0	0	0
														chr12 p GAIN chr12 p	0	0	0	1	1	1	0
														chr5 q GAIN chr5 q	0	0	0	0	1	0	0
														chr8 p LOSS chr8 p	0	0	0	0	1	0	0
														chr1 q LOSS chr1 q	0	0	0	0	1	1	0
														chrX p LOSS chrX p	0	0	0	0	1	1	0

## Sheet: 3_biopsies_segment_file
Tumor ID	Sample ID	Chr	Start	End	Med LogR	VAF (TRS)	Type	Metod	Cytoband/gene	Clone size (%)
Tumor1	ALL	chr7 q	40	2559139161	NA	NA	LOSS	SNP-array	chr7 q	100
Tumor1	B1	chr6 p	37	2292148029	NA	NA	GAIN	SNP-array	chr6 p	29.6296
Tumor1	B1	chr12 p	7	551049847	NA	NA	LOSS	SNP-array	chr12 p	29.6296
Tumor1	B1	chr9 p	43	2782637752	NA	NA	LOSS	SNP-array	chr9 p	29.6296
Tumor1	B1	chr2 q	24	1442785796	NA	NA	LOSS	SNP-array	chr2 q	59.2593
Tumor1	B1	chr15 q	14	943458057	NA	NA	LOSS	SNP-array	chr15 q	11.1111
Tumor1	B1	chr8 q	42	2719733422	NA	NA	LOSS	SNP-array	chr8 q	11.1111
Tumor1	B1	chr10 q	4	353290689	NA	NA	GAIN	SNP-array	chr10 q	11.1111
Tumor1	B2	chr15 q	14	943458057	NA	NA	LOSS	SNP-array	chr15 q	96.1538
Tumor1	B2	chr8 q	42	2719733422	NA	NA	LOSS	SNP-array	chr8 q	23.0769
Tumor1	B2	chr2 q	24	1463143747	NA	NA	GAIN	SNP-array	chr2 q	23.0769
Tumor1	B2	chr3 q	32	1819454705	NA	NA	GAIN	SNP-array	chr3 q	73.0769
Tumor1	B2	chrX p	45	2887700162	NA	NA	LOSS	SNP-array	chrX p	3.84615
Tumor1	B3	chr5 q	36	2162744734	NA	NA	LOSS	SNP-array	chr5 q	86.2069
Tumor1	B3	chrX p	45	2920473536	NA	NA	GAIN	SNP-array	chrX p	86.2069
Tumor1	B3	chrX p	45	2900664651	NA	NA	LOSS	SNP-array	chrX p	86.2069
Tumor1	B3	chr12 p	7	530591636	NA	NA	GAIN	SNP-array	chr12 p	3.44828
Tumor1	B3	chr1 q	2	6606071	NA	NA	LOSS	SNP-array	chr1 q	3.44828
Tumor1	B3	chrX p	45	2925087183	NA	NA	LOSS	SNP-array	chrX p	3.44828
Tumor1	B3	chr6 p	37	2292148029	NA	NA	GAIN	SNP-array	chr6 p	10.3448
Tumor1	B3	chr12 p	7	551049847	NA	NA	LOSS	SNP-array	chr12 p	10.3448
Tumor1	B3	chr9 p	43	2782637752	NA	NA	LOSS	SNP-array	chr9 p	10.3448
Tumor1	B3	chr9 q	44	2846074600	NA	NA	LOSS	SNP-array	chr9 q	10.3448

## Sheet: 3_biopsies_overview
0	B1	B2	B3
40 2559139161 chr7 q LOSS	100	100	100
37 2292148029 chr6 p GAIN	29.6296	0	10.3448
7 551049847 chr12 p LOSS	29.6296	0	10.3448
43 2782637752 chr9 p LOSS	29.6296	0	10.3448
24 1442785796 chr2 q LOSS	59.2593	0	0
14 943458057 chr15 q LOSS	11.1111	96.1538	0
42 2719733422 chr8 q LOSS	11.1111	23.0769	0
4 353290689 chr10 q GAIN	11.1111	0	0
24 1463143747 chr2 q GAIN	0	23.0769	0
32 1819454705 chr3 q GAIN	0	73.0769	0
45 2887700162 chrX p LOSS	0	3.84615	0
36 2162744734 chr5 q LOSS	0	0	86.2069
45 2920473536 chrX p GAIN	0	0	86.2069
45 2900664651 chrX p LOSS	0	0	86.2069
7 530591636 chr12 p GAIN	0	0	3.44828
2 6606071 chr1 q LOSS	0	0	3.44828
45 2925087183 chrX p LOSS	0	0	3.44828
44 2846074600 chr9 q LOSS	0	0	10.3448

[truncated: 30 more sheets: 3_biopsies_distribution, 3_biopsies_EM, 4_biopsies_segment_file, 4_biopsies_overview, 4_biopsies_distribution, 4_biopsies_EM, 5_biopsies_segment_file, 5_biopsies_overview, 5_biopsies_distribution, 5_biopsies_EM, 6_biopsies_segment_file, 6_biopsies_overview, 6_biopsies_distribution, 6_biopsies_EM, 7_biopsies_segment_file, 7_biopsies_overview, 7_biopsies_distribution, 7_biopsies_EM, 8_biopsies_segment_file, 8_biopsies_overview …]
