# Supplementary material for: DEVOLUTION—A method for phylogenetic reconstruction of aneuploid cancers based on multiregional genotyping data
Source: Commun Biol. 2021 Sep 20;4:1103. doi: 10.1038/s42003-021-02637-6 (PMC8452746; doi:10.1038/s42003-021-02637-6)
Supplement: Supplementary file 4 — Supplementary Data [file 42003_2021_2637_MOESM4_ESM.zip › Supplementary_data_3_50mf_40000_2.xlsx]

## Sheet: Segment_file_1_biopsy
Tumor ID	Sample ID	Chr	Start	End	Med LogR	VAF (TRS)	Type	Metod	Cytoband/gene	Clone size (%)
Tumor1	ALL	chr7 q	40	2559139161	NA	NA	LOSS	SNP-array	chr7 q	100
Tumor1	B1	chr5 q	36	2162744734	NA	NA	LOSS	SNP-array	chr5 q	84.6154
Tumor1	B1	chrX p	45	2920473536	NA	NA	GAIN	SNP-array	chrX p	84.6154
Tumor1	B1	chrX p	45	2900664651	NA	NA	LOSS	SNP-array	chrX p	46.1538
Tumor1	B1	chr14 q	12	845250758	NA	NA	LOSS	SNP-array	chr14 q	15.3846

## Sheet: Distribution_1_biopsy
0	B1		0	B1			Stem	Subclone A	Subclone B	Subclone C	Normal		X1	X2	X3
40 2559139161 chr7 q LOSS	100		40 2559139161 chr7 q LOSS	100		chr7 q LOSS chr7 q	1	1	1	1	0		40 2559139161 chr7 q LOSS	40 2559139161 chr7 q LOSS	40 2559139161 chr7 q LOSS
36 2162744734 chr5 q LOSS	84.6153846153846		36 2162744734 chr5 q LOSS	84.6154		chr5 q LOSS chr5 q	0	1	1	1	0		36 2162744734 chr5 q LOSS	36 2162744734 chr5 q LOSS	12 845250758 chr14 q LOSS
45 2920473536 chrX p GAIN	84.6153846153846		45 2920473536 chrX p GAIN	84.6154		chrX p GAIN chrX p	0	1	1	1	0		45 2920473536 chrX p GAIN	45 2920473536 chrX p GAIN	0 0 0 0
45 2900664651 chrX p LOSS	46.1538461538462		45 2900664651 chrX p LOSS	46.1538		chrX p LOSS chrX p	0	0	1	1	0		45 2900664651 chrX p LOSS	0 0 0 0	0 0 0 0
12 845250758 chr14 q LOSS	15.3846153846154		12 845250758 chr14 q LOSS	15.3846		chr14 q LOSS chr14 q	0	0	0	1	0		Cell 3	Cell 2
							Cell 1	Cell 2	Cell 3	Should be after 7q.
			Biopsies	Cells		4 of 5
				26

## Sheet: EM_1_biopsy
Tumor.ID	Sample.ID	Chr	Start	End	Med.LogR	VAF..TRS.	Type	Metod	Cytoband.gene	Clone.size....	V12	V13			ALL	B1 Subclone_ A	B1 Subclone_ B	B1 Subclone_ C	Normal
Tumor1	ALL	chr7 q	40	2559139161	NA	NA	LOSS	SNP-array	chr7 q LOSS chr7 q	100.00000	ALL	ALL		chr7 q LOSS chr7 q	1	1	1	1	0
Tumor1	B1	chr5 q	36	2162744734	NA	NA	LOSS	SNP-array	chr5 q LOSS chr5 q	84.61538	Subclone_ A	B1 Subclone_ A		chr5 q LOSS chr5 q	0	1	1	1	0
Tumor1	B1	chrX p	45	2920473536	NA	NA	GAIN	SNP-array	chrX p GAIN chrX p	84.61538	Subclone_ A	B1 Subclone_ A		chrX p GAIN chrX p	0	1	1	1	0
Tumor1	B1	chrX p	45	2900664651	NA	NA	LOSS	SNP-array	chrX p LOSS chrX p	46.15385	Subclone_ B	B1 Subclone_ B		chrX p LOSS chrX p	0	0	1	1	0
Tumor1	B1	chr14 q	12	845250758	NA	NA	LOSS	SNP-array	chr14 q LOSS chr14 q	15.38462	Subclone_ C	B1 Subclone_ C		chr14 q LOSS chr14 q	0	0	0	1	0
															Stem	Subclone A	Subclone B	Subclone C	Normal
														chr7 q LOSS chr7 q	1	1	1	1	0
														chr5 q LOSS chr5 q	0	1	1	1	0
														chrX p GAIN chrX p	0	1	1	1	0
														chrX p LOSS chrX p	0	0	1	1	0
														chr14 q LOSS chr14 q	0	0	0	1	0

## Sheet: Segment_file_2_biopsies
Tumor ID	Sample ID	Chr	Start	End	Med LogR	VAF (TRS)	Type	Metod	Cytoband/gene	Clone size (%)
Tumor1	ALL	chr7 q	40	2559139161	NA	NA	LOSS	SNP-array	chr7 q	100
Tumor1	B1	chr12 p	7	530591636	NA	NA	GAIN	SNP-array	chr12 p	90.9091
Tumor1	B1	chr5 q	36	2197810690	NA	NA	GAIN	SNP-array	chr5 q	60.6061
Tumor1	B1	chr8 p	41	2601076959	NA	NA	LOSS	SNP-array	chr8 p	60.6061
Tumor1	B1	chr1 q	2	6606071	NA	NA	LOSS	SNP-array	chr1 q	30.303
Tumor1	B1	chrX p	45	2925087183	NA	NA	LOSS	SNP-array	chrX p	30.303
Tumor1	B1	chr5 q	36	2162744734	NA	NA	LOSS	SNP-array	chr5 q	6.06061
Tumor1	B1	chrX p	45	2920473536	NA	NA	GAIN	SNP-array	chrX p	6.06061
Tumor1	B1	chrX p	45	2900664651	NA	NA	LOSS	SNP-array	chrX p	6.06061
Tumor1	B1	chr2 q	24	1442785796	NA	NA	LOSS	SNP-array	chr2 q	3.0303
Tumor1	B1	chr15 p	13	883892911	NA	NA	GAIN	SNP-array	chr15 p	3.0303
Tumor1	B2	chr5 q	36	2162744734	NA	NA	LOSS	SNP-array	chr5 q	96.5517
Tumor1	B2	chrX p	45	2920473536	NA	NA	GAIN	SNP-array	chrX p	96.5517
Tumor1	B2	chr15 q	14	943458057	NA	NA	LOSS	SNP-array	chr15 q	3.44828
Tumor1	B2	chr8 q	42	2719733422	NA	NA	LOSS	SNP-array	chr8 q	3.44828
Tumor1	B2	chr2 q	24	1463143747	NA	NA	GAIN	SNP-array	chr2 q	3.44828

## Sheet: Overview_2_biopsies
0	B1	B2
40 2559139161 chr7 q LOSS	100	100
7 530591636 chr12 p GAIN	90.9091	0
36 2197810690 chr5 q GAIN	60.6061	0
41 2601076959 chr8 p LOSS	60.6061	0
2 6606071 chr1 q LOSS	30.303	0
45 2925087183 chrX p LOSS	30.303	0
36 2162744734 chr5 q LOSS	6.06061	96.5517
45 2920473536 chrX p GAIN	6.06061	96.5517
45 2900664651 chrX p LOSS	6.06061	0
24 1442785796 chr2 q LOSS	3.0303	0
13 883892911 chr15 p GAIN	3.0303	0
14 943458057 chr15 q LOSS	0	3.44828
42 2719733422 chr8 q LOSS	0	3.44828
24 1463143747 chr2 q GAIN	0	3.44828

## Sheet: Distribution_2_biopsies
0	B1	B2		0	B1	B2			Stem	Subclone B	Subclone C	Subclone D	Subclone A	Normal		X1	X2	X3
40 2559139161 chr7 q LOSS	100	100		40 2559139161 chr7 q LOSS	100	100		chr7 q LOSS chr7 q	1	1	1	1	1	0		40 2559139161 chr7 q LOSS	40 2559139161 chr7 q LOSS	40 2559139161 chr7 q LOSS
7 530591636 chr12 p GAIN	90.9090909090909	0		7 530591636 chr12 p GAIN	90.9091	0		chr12 p GAIN chr12 p	0	1	1	1	0	0		7 530591636 chr12 p GAIN	7 530591636 chr12 p GAIN	36 2162744734 chr5 q LOSS
36 2197810690 chr5 q GAIN	60.6060606060606	0		36 2197810690 chr5 q GAIN	60.6061	0		chr5 q GAIN chr5 q	0	0	1	1	0	0		36 2197810690 chr5 q GAIN	2 6606071 chr1 q LOSS	45 2920473536 chrX p GAIN
41 2601076959 chr8 p LOSS	60.6060606060606	0		41 2601076959 chr8 p LOSS	60.6061	0		chr8 p LOSS chr8 p	0	0	1	1	0	0		41 2601076959 chr8 p LOSS	45 2925087183 chrX p LOSS	45 2900664651 chrX p LOSS
2 6606071 chr1 q LOSS	30.3030303030303	0		2 6606071 chr1 q LOSS	30.303	0		chr1 q LOSS chr1 q	0	0	0	1	0	0		Cell 3
45 2925087183 chrX p LOSS	30.3030303030303	0		45 2925087183 chrX p LOSS	30.303	0		chrX p LOSS chrX p	0	0	0	1	0	0
36 2162744734 chr5 q LOSS	6.06060606060606	96.551724137931		36 2162744734 chr5 q LOSS	6.06061	96.5517		chr5 q LOSS chr5 q	0	0	0	0	1	0		X4	X5	X6
45 2920473536 chrX p GAIN	6.06060606060606	96.551724137931		45 2920473536 chrX p GAIN	6.06061	96.5517		chrX p GAIN chrX p	0	0	0	0	1	0		40 2559139161 chr7 q LOSS	40 2559139161 chr7 q LOSS	40 2559139161 chr7 q LOSS
45 2900664651 chrX p LOSS	6.06060606060606	0		45 2900664651 chrX p LOSS	6.06061	0			Cell 1	Cell 2	Cell 3	Wrong.	Cell 5			24 1442785796 chr2 q LOSS	36 2162744734 chr5 q LOSS	14 943458057 chr15 q LOSS
24 1442785796 chr2 q LOSS	3.03030303030303	0		24 1442785796 chr2 q LOSS	3.0303	0		6 of 8								13 883892911 chr15 p GAIN	45 2920473536 chrX p GAIN	42 2719733422 chr8 q LOSS
13 883892911 chr15 p GAIN	3.03030303030303	0		13 883892911 chr15 p GAIN	3.0303	0										0 0 0 0	0 0 0 0	24 1463143747 chr2 q GAIN
14 943458057 chr15 q LOSS	0	3.44827586206897		14 943458057 chr15 q LOSS	0	3.44828											Cell 5
42 2719733422 chr8 q LOSS	0	3.44827586206897		42 2719733422 chr8 q LOSS	0	3.44828
24 1463143747 chr2 q GAIN	0	3.44827586206897		24 1463143747 chr2 q GAIN	0	3.44828
				Biopsies	Cells
					33
					29

## Sheet: EM_2_biopsies
Tumor.ID	Sample.ID	Chr	Start	End	Med.LogR	VAF..TRS.	Type	Metod	Cytoband.gene	Clone.size....	V12	V13			ALL	B1 Subclone_ B	B1 Subclone_ C	B1 Subclone_ D	B2 Subclone_ A	Normal
Tumor1	ALL	chr7 q	40	2559139161	NA	NA	LOSS	SNP-array	chr7 q LOSS chr7 q	100.000000	ALL	ALL		chr7 q LOSS chr7 q	1	1	1	1	1	0
Tumor1	B1	chr12 p	7	530591636	NA	NA	GAIN	SNP-array	chr12 p GAIN chr12 p	90.909091	Subclone_ B	B1 Subclone_ B		chr12 p GAIN chr12 p	0	1	1	1	0	0
Tumor1	B1	chr5 q	36	2197810690	NA	NA	GAIN	SNP-array	chr5 q GAIN chr5 q	60.606061	Subclone_ C	B1 Subclone_ C		chr5 q GAIN chr5 q	0	0	1	1	0	0
Tumor1	B1	chr8 p	41	2601076959	NA	NA	LOSS	SNP-array	chr8 p LOSS chr8 p	60.606061	Subclone_ C	B1 Subclone_ C		chr8 p LOSS chr8 p	0	0	1	1	0	0
Tumor1	B1	chr1 q	2	6606071	NA	NA	LOSS	SNP-array	chr1 q LOSS chr1 q	30.303030	Subclone_ D	B1 Subclone_ D		chr1 q LOSS chr1 q	0	0	0	1	0	0
Tumor1	B1	chrX p	45	2925087183	NA	NA	LOSS	SNP-array	chrX p LOSS chrX p	30.303030	Subclone_ D	B1 Subclone_ D		chrX p LOSS chrX p	0	0	0	1	0	0
Tumor1	B2	chr5 q	36	2162744734	NA	NA	LOSS	SNP-array	chr5 q LOSS chr5 q	96.551724	Subclone_ A	B2 Subclone_ A		chr5 q LOSS chr5 q	0	0	0	0	1	0
Tumor1	B2	chrX p	45	2920473536	NA	NA	GAIN	SNP-array	chrX p GAIN chrX p	96.551724	Subclone_ A	B2 Subclone_ A		chrX p GAIN chrX p	0	0	0	0	1	0
															Stem	Subclone B	Subclone C	Subclone D	Subclone A	Normal
														chr7 q LOSS chr7 q	1	1	1	1	1	0
														chr12 p GAIN chr12 p	0	1	1	1	0	0
														chr5 q GAIN chr5 q	0	0	1	1	0	0
														chr8 p LOSS chr8 p	0	0	1	1	0	0
														chr1 q LOSS chr1 q	0	0	0	1	0	0
														chrX p LOSS chrX p	0	0	0	1	0	0
														chr5 q LOSS chr5 q	0	0	0	0	1	0
														chrX p GAIN chrX p	0	0	0	0	1	0

## Sheet: Segment_file_3_biopsies
Tumor ID	Sample ID	Chr	Start	End	Med LogR	VAF (TRS)	Type	Metod	Cytoband/gene	Clone size (%)
Tumor1	ALL	chr7 q	40	2559139161	NA	NA	LOSS	SNP-array	chr7 q	100
Tumor1	B1	chr15 q	14	943458057	NA	NA	LOSS	SNP-array	chr15 q	60
Tumor1	B1	chr3 q	32	1819454705	NA	NA	GAIN	SNP-array	chr3 q	56
Tumor1	B1	chr6 p	37	2292148029	NA	NA	GAIN	SNP-array	chr6 p	40
Tumor1	B1	chr12 p	7	551049847	NA	NA	LOSS	SNP-array	chr12 p	40
Tumor1	B1	chr9 p	43	2782637752	NA	NA	LOSS	SNP-array	chr9 p	40
Tumor1	B1	chr8 q	42	2719733422	NA	NA	LOSS	SNP-array	chr8 q	4
Tumor1	B1	chr10 q	4	353290689	NA	NA	GAIN	SNP-array	chr10 q	4
Tumor1	B1	chr1 p	1	103922961	NA	NA	LOSS	SNP-array	chr1 p	4
Tumor1	B2	chr5 q	36	2162744734	NA	NA	LOSS	SNP-array	chr5 q	100
Tumor1	B2	chrX p	45	2920473536	NA	NA	GAIN	SNP-array	chrX p	22.5806451612903
Tumor1	B2	chrX p	45	2900664651	NA	NA	LOSS	SNP-array	chrX p	19.3548387096774
Tumor1	B3	chr6 p	37	2292148029	NA	NA	GAIN	SNP-array	chr6 p	78.5714285714286
Tumor1	B3	chr12 p	7	551049847	NA	NA	LOSS	SNP-array	chr12 p	78.5714285714286
Tumor1	B3	chr9 p	43	2782637752	NA	NA	LOSS	SNP-array	chr9 p	78.5714285714286
Tumor1	B3	chr15 q	14	943458057	NA	NA	LOSS	SNP-array	chr15 q	3.57142857142857
Tumor1	B3	chr8 q	42	2719733422	NA	NA	LOSS	SNP-array	chr8 q	3.57142857142857
Tumor1	B3	chr10 q	4	353290689	NA	NA	GAIN	SNP-array	chr10 q	3.57142857142857
Tumor1	B3	chr2 q	24	1442785796	NA	NA	LOSS	SNP-array	chr2 q	17.8571428571429
Tumor1	B3	chr15 p	13	883892911	NA	NA	GAIN	SNP-array	chr15 p	3.57142857142857

## Sheet: Overview_3_biopsies
0	B1	B2	B3
40 2559139161 chr7 q LOSS	100	100	100
14 943458057 chr15 q LOSS	60	0	3.57143
32 1819454705 chr3 q GAIN	56	0	0
37 2292148029 chr6 p GAIN	40	0	78.5714
7 551049847 chr12 p LOSS	40	0	78.5714
43 2782637752 chr9 p LOSS	40	0	78.5714
42 2719733422 chr8 q LOSS	4	0	3.57143
4 353290689 chr10 q GAIN	4	0	3.57143
1 103922961 chr1 p LOSS	4	0	0
36 2162744734 chr5 q LOSS	0	100	0
45 2920473536 chrX p GAIN	0	22.5806	0
45 2900664651 chrX p LOSS	0	19.3548	0
24 1442785796 chr2 q LOSS	0	0	17.8571
13 883892911 chr15 p GAIN	0	0	3.57143

## Sheet: Distribution_3_biopsies
0	B1	B2	B3	X4		0	B1	B2	B3			Stem	Subclone B	Subclone D	Subclone C	Subclone A	Subclone E	Subclone F	Subclone G	Normal		X1	X2	X3	X4
40 2559139161 chr7 q LOSS	100	100	100			40 2559139161 chr7 q LOSS	100	100	100		chr7 q LOSS chr7 q	1	1	1	1	1	1	1	1	0		40 2559139161 chr7 q LOSS	40 2559139161 chr7 q LOSS	40 2559139161 chr7 q LOSS	40 2559139161 chr7 q LOSS
14 943458057 chr15 q LOSS	60	0	3.57142857142857			14 943458057 chr15 q LOSS	60	0	3.57143		chr15 q LOSS chr15 q	0	1	1	0	0	0	0	0	0		14 943458057 chr15 q LOSS	37 2292148029 chr6 p GAIN	14 943458057 chr15 q LOSS	36 2162744734 chr5 q LOSS
32 1819454705 chr3 q GAIN	56	0	0			32 1819454705 chr3 q GAIN	56	0	0		chr3 q GAIN chr3 q	0	0	1	0	0	0	0	0	0		32 1819454705 chr3 q GAIN	7 551049847 chr12 p LOSS	42 2719733422 chr8 q LOSS	0 0 0 0
37 2292148029 chr6 p GAIN	40	0	78.5714285714286			37 2292148029 chr6 p GAIN	40	0	78.5714		chr6 p GAIN chr6 p	0	0	0	1	0	0	0	1	0		0 0 0 0	43 2782637752 chr9 p LOSS	4 353290689 chr10 q GAIN	0 0 0 0
7 551049847 chr12 p LOSS	40	0	78.5714285714286			7 551049847 chr12 p LOSS	40	0	78.5714		chr12 p LOSS chr12 p	0	0	0	1	0	0	0	1	0		0 0 0 0	0 0 0 0	1 103922961 chr1 p LOSS	0 0 0 0
43 2782637752 chr9 p LOSS	40	0	78.5714285714286			43 2782637752 chr9 p LOSS	40	0	78.5714		chr9 p LOSS chr9 p	0	0	0	1	0	0	0	1	0		Cell 3	Cell 4		Cell 5
42 2719733422 chr8 q LOSS	4	0	3.57142857142857			42 2719733422 chr8 q LOSS	4	0	3.57143		chr5 q LOSS chr5 q	0	0	0	0	1	1	1	0	0
4 353290689 chr10 q GAIN	4	0	3.57142857142857			4 353290689 chr10 q GAIN	4	0	3.57143		chrX p GAIN chrX p	0	0	0	0	0	1	0	0	0		X5	X6	X7	X8	X9
1 103922961 chr1 p LOSS	4	0	0			1 103922961 chr1 p LOSS	4	0	0		chrX p LOSS chrX p	0	0	0	0	0	0	1	0	0		40 2559139161 chr7 q LOSS	40 2559139161 chr7 q LOSS	40 2559139161 chr7 q LOSS	40 2559139161 chr7 q LOSS	40 2559139161 chr7 q LOSS
36 2162744734 chr5 q LOSS	0	100	0			36 2162744734 chr5 q LOSS	0	100	0		chr2 q LOSS chr2 q	0	0	0	0	0	0	0	1	0		36 2162744734 chr5 q LOSS	36 2162744734 chr5 q LOSS	14 943458057 chr15 q LOSS	24 1442785796 chr2 q LOSS	24 1442785796 chr2 q LOSS
45 2920473536 chrX p GAIN	0	22.5806451612903	0			45 2920473536 chrX p GAIN	0	22.5806	0			Cell 1	Cell 2	Cell 3	Cell 4	Cell 5	Cell 6	Should be after the other Xp change.	Should be after 7q.			45 2920473536 chrX p GAIN	45 2920473536 chrX p GAIN	42 2719733422 chr8 q LOSS	0 0 0 0	13 883892911 chr15 p GAIN
45 2900664651 chrX p LOSS	0	19.3548387096774	0			45 2900664651 chrX p LOSS	0	19.3548	0		8 of 10											45 2900664651 chrX p LOSS	0 0 0 0	4 353290689 chr10 q GAIN	0 0 0 0	0 0 0 0
24 1442785796 chr2 q LOSS	0	0	17.8571428571429			24 1442785796 chr2 q LOSS	0	0	17.8571													0 0 0 0	0 0 0 0	0 0 0 0	0 0 0 0	0 0 0 0
13 883892911 chr15 p GAIN	0	0	3.57142857142857			13 883892911 chr15 p GAIN	0	0	3.57143														Cell 6
						Biopsies	Cells
							25				> 1 biopsy
							31				Only one subclone.
							28

[truncated: 29 more sheets: EM_3_biopsies, Segment_file_4_biopsies, Overview_4_biopsies, Distribution_4_biopsies, EM_4_biopsies, Segment_file_5_biopsies, Overview_5_biopsies, Distribution_5_biopsies, EM_5_biopsies, Segment_file_6_biopsies, Overview_6_biopsies, Distribution_6_biopsies, EM_6_biopsies, Segment_file_7_biopsies, Overview_7_biopsies, Distribution_7_biopsies, EM_7_biopsies, Segment_file_8_biopsies, Overview_8_biopsies, Distribution_8_biopsies …]
