# Supplementary material for: DEVOLUTION—A method for phylogenetic reconstruction of aneuploid cancers based on multiregional genotyping data
Source: Commun Biol. 2021 Sep 20;4:1103. doi: 10.1038/s42003-021-02637-6 (PMC8452746; doi:10.1038/s42003-021-02637-6)
Supplement: Supplementary file 4 — Supplementary Data [file 42003_2021_2637_MOESM4_ESM.zip › Supplementary_data_3_50mf_40000_3.xlsx]

## Sheet: Segment_file_1_biopsy
Tumor ID	Sample ID	Chr	Start	End	Med LogR	VAF (TRS)	Type	Metod	Cytoband/gene	Clone size (%)
Tumor1	ALL	chr7 q	40	2559139161	NA	NA	LOSS	SNP-array	chr7 q	100
Tumor1	B1	chr15 q	14	943458057	NA	NA	LOSS	SNP-array	chr15 q	41.3793
Tumor1	B1	chr8 q	42	2719733422	NA	NA	LOSS	SNP-array	chr8 q	41.3793
Tumor1	B1	chr10 q	4	353290689	NA	NA	GAIN	SNP-array	chr10 q	41.3793
Tumor1	B1	chr6 p	37	2292148029	NA	NA	GAIN	SNP-array	chr6 p	44.8276
Tumor1	B1	chr12 p	7	551049847	NA	NA	LOSS	SNP-array	chr12 p	44.8276
Tumor1	B1	chr9 p	43	2782637752	NA	NA	LOSS	SNP-array	chr9 p	44.8276
Tumor1	B1	chr2 q	24	1442785796	NA	NA	LOSS	SNP-array	chr2 q	13.7931
Tumor1	B1	chr15 p	13	883892911	NA	NA	GAIN	SNP-array	chr15 p	10.3448

## Sheet: Distribution_1_biopsy
0	B1			0	B1			Stem	Subclone B	Subclone A	Subclone C	Subclone D	Normal		X1	X2	X3	X4
40 2559139161 chr7 q LOSS	100			40 2559139161 chr7 q LOSS	100		chr7 q LOSS chr7 q	1	1	1	1	1	0		40 2559139161 chr7 q LOSS	40 2559139161 chr7 q LOSS	40 2559139161 chr7 q LOSS	40 2559139161 chr7 q LOSS
14 943458057 chr15 q LOSS	41.3793103448276			14 943458057 chr15 q LOSS	41.3793		chr15 q LOSS chr15 q	0	1	0	0	1	0		14 943458057 chr15 q LOSS	37 2292148029 chr6 p GAIN	24 1442785796 chr2 q LOSS	24 1442785796 chr2 q LOSS
42 2719733422 chr8 q LOSS	41.3793103448276			42 2719733422 chr8 q LOSS	41.3793		chr8 q LOSS chr8 q	0	1	0	0	1	0		42 2719733422 chr8 q LOSS	7 551049847 chr12 p LOSS	13 883892911 chr15 p GAIN	0 0 0 0
4 353290689 chr10 q GAIN	41.3793103448276			4 353290689 chr10 q GAIN	41.3793		chr10 q GAIN chr10 q	0	1	0	0	1	0		4 353290689 chr10 q GAIN	43 2782637752 chr9 p LOSS	0 0 0 0	0 0 0 0
37 2292148029 chr6 p GAIN	44.8275862068966			37 2292148029 chr6 p GAIN	44.8276		chr6 p GAIN chr6 p	0	0	1	1	0	0		Cell 2	Cell 3
7 551049847 chr12 p LOSS	44.8275862068966			7 551049847 chr12 p LOSS	44.8276		chr12 p LOSS chr12 p	0	0	1	1	0	0
43 2782637752 chr9 p LOSS	44.8275862068966			43 2782637752 chr9 p LOSS	44.8276		chr9 p LOSS chr9 p	0	0	1	1	0	0
24 1442785796 chr2 q LOSS	13.7931034482759			24 1442785796 chr2 q LOSS	13.7931		chr2 q LOSS chr2 q	0	0	0	1	0	0
13 883892911 chr15 p GAIN	10.3448275862069			13 883892911 chr15 p GAIN	10.3448		chr15 p GAIN chr15 p	0	0	0	0	1	0
								Cell 1	Cell 2	Cell 3	2q should be after 7q.	15p should be after 2q.
				Biopsies	Cells		7 of 9
					29

## Sheet: EM_1_biopsy
Tumor.ID	Sample.ID	Chr	Start	End	Med.LogR	VAF..TRS.	Type	Metod	Cytoband.gene	Clone.size....	V12	V13			ALL	B1 Subclone_ B	B1 Subclone_ A	B1 Subclone_ C	B1 Subclone_ D	Normal
Tumor1	ALL	chr7 q	40	2559139161	NA	NA	LOSS	SNP-array	chr7 q LOSS chr7 q	100.00000	ALL	ALL		chr7 q LOSS chr7 q	1	1	1	1	1	0
Tumor1	B1	chr15 q	14	943458057	NA	NA	LOSS	SNP-array	chr15 q LOSS chr15 q	41.37931	Subclone_ B	B1 Subclone_ B		chr15 q LOSS chr15 q	0	1	0	0	1	0
Tumor1	B1	chr8 q	42	2719733422	NA	NA	LOSS	SNP-array	chr8 q LOSS chr8 q	41.37931	Subclone_ B	B1 Subclone_ B		chr8 q LOSS chr8 q	0	1	0	0	1	0
Tumor1	B1	chr10 q	4	353290689	NA	NA	GAIN	SNP-array	chr10 q GAIN chr10 q	41.37931	Subclone_ B	B1 Subclone_ B		chr10 q GAIN chr10 q	0	1	0	0	1	0
Tumor1	B1	chr6 p	37	2292148029	NA	NA	GAIN	SNP-array	chr6 p GAIN chr6 p	44.82759	Subclone_ A	B1 Subclone_ A		chr6 p GAIN chr6 p	0	0	1	1	0	0
Tumor1	B1	chr12 p	7	551049847	NA	NA	LOSS	SNP-array	chr12 p LOSS chr12 p	44.82759	Subclone_ A	B1 Subclone_ A		chr12 p LOSS chr12 p	0	0	1	1	0	0
Tumor1	B1	chr9 p	43	2782637752	NA	NA	LOSS	SNP-array	chr9 p LOSS chr9 p	44.82759	Subclone_ A	B1 Subclone_ A		chr9 p LOSS chr9 p	0	0	1	1	0	0
Tumor1	B1	chr2 q	24	1442785796	NA	NA	LOSS	SNP-array	chr2 q LOSS chr2 q	13.79310	Subclone_ C	B1 Subclone_ C		chr2 q LOSS chr2 q	0	0	0	1	0	0
Tumor1	B1	chr15 p	13	883892911	NA	NA	GAIN	SNP-array	chr15 p GAIN chr15 p	10.34483	Subclone_ D	B1 Subclone_ D		chr15 p GAIN chr15 p	0	0	0	0	1	0
															Stem	Subclone B	Subclone A	Subclone C	Subclone D	Normal
														chr7 q LOSS chr7 q	1	1	1	1	1	0
														chr15 q LOSS chr15 q	0	1	0	0	1	0
														chr8 q LOSS chr8 q	0	1	0	0	1	0
														chr10 q GAIN chr10 q	0	1	0	0	1	0
														chr6 p GAIN chr6 p	0	0	1	1	0	0
														chr12 p LOSS chr12 p	0	0	1	1	0	0
														chr9 p LOSS chr9 p	0	0	1	1	0	0
														chr2 q LOSS chr2 q	0	0	0	1	0	0
														chr15 p GAIN chr15 p	0	0	0	0	1	0

## Sheet: Segment_file_2_biopsies
Tumor ID	Sample ID	Chr	Start	End	Med LogR	VAF (TRS)	Type	Metod	Cytoband/gene	Clone size (%)
Tumor1	ALL	chr7 q	40	2559139161	NA	NA	LOSS	SNP-array	chr7 q	100
Tumor1	B1	chr15 q	14	943458057	NA	NA	LOSS	SNP-array	chr15 q	100
Tumor1	B1	chr8 q	42	2719733422	NA	NA	LOSS	SNP-array	chr8 q	100
Tumor1	B1	chr2 q	24	1463143747	NA	NA	GAIN	SNP-array	chr2 q	100
Tumor1	B2	chr5 q	36	2162744734	NA	NA	LOSS	SNP-array	chr5 q	100
Tumor1	B2	chrX p	45	2920473536	NA	NA	GAIN	SNP-array	chrX p	91.6667
Tumor1	B2	chrX p	45	2900664651	NA	NA	LOSS	SNP-array	chrX p	91.6667

## Sheet: Distribution_2_biopsies
0	B1	B2		0	B1	B2			Stem	Subclone A	Subclone B	Subclone C	Normal		X1	X2	X3
40 2559139161 chr7 q LOSS	100	100		40 2559139161 chr7 q LOSS	100	100		chr7 q LOSS chr7 q	1	1	1	1	0		40 2559139161 chr7 q LOSS	40 2559139161 chr7 q LOSS	40 2559139161 chr7 q LOSS
14 943458057 chr15 q LOSS	100	0		14 943458057 chr15 q LOSS	100	0		chr15 q LOSS chr15 q	0	1	0	0	0		14 943458057 chr15 q LOSS	36 2162744734 chr5 q LOSS	36 2162744734 chr5 q LOSS
42 2719733422 chr8 q LOSS	100	0		42 2719733422 chr8 q LOSS	100	0		chr8 q LOSS chr8 q	0	1	0	0	0		42 2719733422 chr8 q LOSS	45 2920473536 chrX p GAIN	0 0 0 0
24 1463143747 chr2 q GAIN	100	0		24 1463143747 chr2 q GAIN	100	0		chr2 q GAIN chr2 q	0	1	0	0	0		24 1463143747 chr2 q GAIN	45 2900664651 chrX p LOSS	0 0 0 0
36 2162744734 chr5 q LOSS	0	100		36 2162744734 chr5 q LOSS	0	100		chr5 q LOSS chr5 q	0	0	1	1	0		Cell 2	Cell 3	Cell 4
45 2920473536 chrX p GAIN	0	91.6666666666667		45 2920473536 chrX p GAIN	0	91.6667		chrX p GAIN chrX p	0	0	0	1	0
45 2900664651 chrX p LOSS	0	91.6666666666667		45 2900664651 chrX p LOSS	0	91.6667		chrX p LOSS chrX p	0	0	0	1	0
									Cell 1	Cell 2	Cell 3	Cell 4
				Biopsies	Cells			7 of 7
					25
					24

## Sheet: EM_2_biopsies
Tumor.ID	Sample.ID	Chr	Start	End	Med.LogR	VAF..TRS.	Type	Metod	Cytoband.gene	Clone.size....	V12	V13			ALL	B1 Subclone_ A	B2 Subclone_ B	B2 Subclone_ C	Normal
Tumor1	ALL	chr7 q	40	2559139161	NA	NA	LOSS	SNP-array	chr7 q LOSS chr7 q	100.00000	ALL	ALL		chr7 q LOSS chr7 q	1	1	1	1	0
Tumor1	B1	chr15 q	14	943458057	NA	NA	LOSS	SNP-array	chr15 q LOSS chr15 q	100.00000	Subclone_ A	B1 Subclone_ A		chr15 q LOSS chr15 q	0	1	0	0	0
Tumor1	B1	chr8 q	42	2719733422	NA	NA	LOSS	SNP-array	chr8 q LOSS chr8 q	100.00000	Subclone_ A	B1 Subclone_ A		chr8 q LOSS chr8 q	0	1	0	0	0
Tumor1	B1	chr2 q	24	1463143747	NA	NA	GAIN	SNP-array	chr2 q GAIN chr2 q	100.00000	Subclone_ A	B1 Subclone_ A		chr2 q GAIN chr2 q	0	1	0	0	0
Tumor1	B2	chr5 q	36	2162744734	NA	NA	LOSS	SNP-array	chr5 q LOSS chr5 q	100.00000	Subclone_ B	B2 Subclone_ B		chr5 q LOSS chr5 q	0	0	1	1	0
Tumor1	B2	chrX p	45	2920473536	NA	NA	GAIN	SNP-array	chrX p GAIN chrX p	91.66667	Subclone_ C	B2 Subclone_ C		chrX p GAIN chrX p	0	0	0	1	0
Tumor1	B2	chrX p	45	2900664651	NA	NA	LOSS	SNP-array	chrX p LOSS chrX p	91.66667	Subclone_ C	B2 Subclone_ C		chrX p LOSS chrX p	0	0	0	1	0
															Stem	Subclone A	Subclone B	Subclone C	Normal
														chr7 q LOSS chr7 q	1	1	1	1	0
														chr15 q LOSS chr15 q	0	1	0	0	0
														chr8 q LOSS chr8 q	0	1	0	0	0
														chr2 q GAIN chr2 q	0	1	0	0	0
														chr5 q LOSS chr5 q	0	0	1	1	0
														chrX p GAIN chrX p	0	0	0	1	0
														chrX p LOSS chrX p	0	0	0	1	0

## Sheet: Segment_file_3_biopsies
Tumor ID	Sample ID	Chr	Start	End	Med LogR	VAF (TRS)	Type	Metod	Cytoband/gene	Clone size (%)
Tumor1	ALL	chr7 q	40	2559139161	NA	NA	LOSS	SNP-array	chr7 q	100
Tumor1	B1	chr15 q	14	943458057	NA	NA	LOSS	SNP-array	chr15 q	68.9655
Tumor1	B1	chr8 q	42	2719733422	NA	NA	LOSS	SNP-array	chr8 q	68.9655
Tumor1	B1	chr10 q	4	353290689	NA	NA	GAIN	SNP-array	chr10 q	68.9655
Tumor1	B1	chr2 q	24	1442785796	NA	NA	LOSS	SNP-array	chr2 q	17.2414
Tumor1	B1	chr6 p	37	2292148029	NA	NA	GAIN	SNP-array	chr6 p	13.7931
Tumor1	B1	chr12 p	7	551049847	NA	NA	LOSS	SNP-array	chr12 p	13.7931
Tumor1	B1	chr9 p	43	2782637752	NA	NA	LOSS	SNP-array	chr9 p	13.7931
Tumor1	B2	chr2 q	24	1442785796	NA	NA	LOSS	SNP-array	chr2 q	41.3793
Tumor1	B2	chr6 p	37	2292148029	NA	NA	GAIN	SNP-array	chr6 p	48.2759
Tumor1	B2	chr12 p	7	551049847	NA	NA	LOSS	SNP-array	chr12 p	48.2759
Tumor1	B2	chr9 p	43	2782637752	NA	NA	LOSS	SNP-array	chr9 p	48.2759
Tumor1	B2	chr15 q	14	943458057	NA	NA	LOSS	SNP-array	chr15 q	3.44828
Tumor1	B2	chr3 q	32	1819454705	NA	NA	GAIN	SNP-array	chr3 q	3.44828
Tumor1	B2	chr12 p	7	530591636	NA	NA	GAIN	SNP-array	chr12 p	3.44828
Tumor1	B2	chr1 q	2	6606071	NA	NA	LOSS	SNP-array	chr1 q	3.44828
Tumor1	B2	chrX p	45	2925087183	NA	NA	LOSS	SNP-array	chrX p	3.44828
Tumor1	B2	chr5 q	36	2162744734	NA	NA	LOSS	SNP-array	chr5 q	3.44828
Tumor1	B2	chrX p	45	2920473536	NA	NA	GAIN	SNP-array	chrX p	3.44828
Tumor1	B3	chr5 q	36	2162744734	NA	NA	LOSS	SNP-array	chr5 q	100
Tumor1	B3	chrX p	45	2920473536	NA	NA	GAIN	SNP-array	chrX p	100
Tumor1	B3	chrX p	45	2900664651	NA	NA	LOSS	SNP-array	chrX p	33.3333

## Sheet: Overview_3_biopsies
0	B1	B2	B3
40 2559139161 chr7 q LOSS	100	100	100
14 943458057 chr15 q LOSS	68.9655	3.44828	0
42 2719733422 chr8 q LOSS	68.9655	0	0
4 353290689 chr10 q GAIN	68.9655	0	0
24 1442785796 chr2 q LOSS	17.2414	41.3793	0
37 2292148029 chr6 p GAIN	13.7931	48.2759	0
7 551049847 chr12 p LOSS	13.7931	48.2759	0
43 2782637752 chr9 p LOSS	13.7931	48.2759	0
32 1819454705 chr3 q GAIN	0	3.44828	0
7 530591636 chr12 p GAIN	0	3.44828	0
2 6606071 chr1 q LOSS	0	3.44828	0
45 2925087183 chrX p LOSS	0	3.44828	0
36 2162744734 chr5 q LOSS	0	3.44828	100
45 2920473536 chrX p GAIN	0	3.44828	100
45 2900664651 chrX p LOSS	0	0	33.3333

## Sheet: Distribution_3_biopsies
0	B1	B2	B3		0	B1	B2	B3			Stem	Subclone B	Subclone E	Subclone D	Subclone A	Subclone C	Normal		X1	X2	X3
40 2559139161 chr7 q LOSS	100	100	100		40 2559139161 chr7 q LOSS	100	100	100		chr7 q LOSS chr7 q	1	1	1	1	1	1	0		40 2559139161 chr7 q LOSS	40 2559139161 chr7 q LOSS	40 2559139161 chr7 q LOSS
14 943458057 chr15 q LOSS	68.9655172413793	3.44827586206897	0		14 943458057 chr15 q LOSS	68.9655	3.44828	0		chr15 q LOSS chr15 q	0	1	0	0	0	0	0		14 943458057 chr15 q LOSS	24 1442785796 chr2 q LOSS	37 2292148029 chr6 p GAIN
42 2719733422 chr8 q LOSS	68.9655172413793	0	0		42 2719733422 chr8 q LOSS	68.9655	0	0		chr8 q LOSS chr8 q	0	1	0	0	0	0	0		42 2719733422 chr8 q LOSS	0 0 0 0	7 551049847 chr12 p LOSS
4 353290689 chr10 q GAIN	68.9655172413793	0	0		4 353290689 chr10 q GAIN	68.9655	0	0		chr10 q GAIN chr10 q	0	1	0	0	0	0	0		4 353290689 chr10 q GAIN	0 0 0 0	43 2782637752 chr9 p LOSS
24 1442785796 chr2 q LOSS	17.2413793103448	41.3793103448276	0		24 1442785796 chr2 q LOSS	17.2414	41.3793	0		chr2 q LOSS chr2 q	0	0	1	0	0	0	0		Cell 2	Cell 3	Cell 4
37 2292148029 chr6 p GAIN	13.7931034482759	48.2758620689655	0		37 2292148029 chr6 p GAIN	13.7931	48.2759	0		chr6 p GAIN chr6 p	0	0	0	1	0	0	0
7 551049847 chr12 p LOSS	13.7931034482759	48.2758620689655	0		7 551049847 chr12 p LOSS	13.7931	48.2759	0		chr12 p LOSS chr12 p	0	0	0	1	0	0	0		X4	X5	X6	X7
43 2782637752 chr9 p LOSS	13.7931034482759	48.2758620689655	0		43 2782637752 chr9 p LOSS	13.7931	48.2759	0		chr9 p LOSS chr9 p	0	0	0	1	0	0	0		40 2559139161 chr7 q LOSS	40 2559139161 chr7 q LOSS	40 2559139161 chr7 q LOSS	40 2559139161 chr7 q LOSS
32 1819454705 chr3 q GAIN	0	3.44827586206897	0		32 1819454705 chr3 q GAIN	0	3.44828	0		chr5 q LOSS chr5 q	0	0	0	0	1	1	0		14 943458057 chr15 q LOSS	7 530591636 chr12 p GAIN	36 2162744734 chr5 q LOSS	36 2162744734 chr5 q LOSS
7 530591636 chr12 p GAIN	0	3.44827586206897	0		7 530591636 chr12 p GAIN	0	3.44828	0		chrX p GAIN chrX p	0	0	0	0	1	1	0		32 1819454705 chr3 q GAIN	2 6606071 chr1 q LOSS	45 2920473536 chrX p GAIN	45 2920473536 chrX p GAIN
2 6606071 chr1 q LOSS	0	3.44827586206897	0		2 6606071 chr1 q LOSS	0	3.44828	0		chrX p LOSS chrX p	0	0	0	0	0	1	0		0 0 0 0	45 2925087183 chrX p LOSS	0 0 0 0	45 2900664651 chrX p LOSS
45 2925087183 chrX p LOSS	0	3.44827586206897	0		45 2925087183 chrX p LOSS	0	3.44828	0			Cell 1	Cell 2	Cell 3	Cell 4	Cell 5	Cell 6					Cell 5	Cell 6
36 2162744734 chr5 q LOSS	0	3.44827586206897	100		36 2162744734 chr5 q LOSS	0	3.44828	100		11 of 11
45 2920473536 chrX p GAIN	0	3.44827586206897	100		45 2920473536 chrX p GAIN	0	3.44828	100
45 2900664651 chrX p LOSS	0	0	33.3333333333333		45 2900664651 chrX p LOSS	0	0	33.3333
					Biopsies	Cells				> 1 biopsy
						29					Stem	Subclone B	Subclone A	Normal
						29				chr7 q LOSS chr7 q	1	1	1	0
						27				chr2 q LOSS chr2 q	0	1	0	0
										chr6 p GAIN chr6 p	0	0	1	0
										chr12 p LOSS chr12 p	0	0	1	0
										chr9 p LOSS chr9 p	0	0	1	0
										5 of 5

## Sheet: EM_3_biopsies
Tumor.ID	Sample.ID	Chr	Start	End	Med.LogR	VAF..TRS.	Type	Metod	Cytoband.gene	Clone.size....	V12	V13			ALL	B1 Subclone_ B	B1 Subclone_ E	B1 Subclone_ D	B2 Subclone_ E	B2 Subclone_ D	B3 Subclone_ A	B3 Subclone_ C	Normal
Tumor1	ALL	chr7 q	40	2559139161	NA	NA	LOSS	SNP-array	chr7 q LOSS chr7 q	100.000000	ALL	ALL		chr7 q LOSS chr7 q	1	1	1	1	1	1	1	1	0
Tumor1	B1	chr15 q	14	943458057	NA	NA	LOSS	SNP-array	chr15 q LOSS chr15 q	68.965517	Subclone_ B	B1 Subclone_ B		chr15 q LOSS chr15 q	0	1	0	0	0	0	0	0	0
Tumor1	B1	chr8 q	42	2719733422	NA	NA	LOSS	SNP-array	chr8 q LOSS chr8 q	68.965517	Subclone_ B	B1 Subclone_ B		chr8 q LOSS chr8 q	0	1	0	0	0	0	0	0	0
Tumor1	B1	chr10 q	4	353290689	NA	NA	GAIN	SNP-array	chr10 q GAIN chr10 q	68.965517	Subclone_ B	B1 Subclone_ B		chr10 q GAIN chr10 q	0	1	0	0	0	0	0	0	0
Tumor1	B1	chr2 q	24	1442785796	NA	NA	LOSS	SNP-array	chr2 q LOSS chr2 q	17.241379	Subclone_ E	B1 Subclone_ E		chr2 q LOSS chr2 q	0	0	1	0	1	0	0	0	0
Tumor1	B1	chr6 p	37	2292148029	NA	NA	GAIN	SNP-array	chr6 p GAIN chr6 p	13.793103	Subclone_ D	B1 Subclone_ D		chr6 p GAIN chr6 p	0	0	0	1	0	1	0	0	0
Tumor1	B1	chr12 p	7	551049847	NA	NA	LOSS	SNP-array	chr12 p LOSS chr12 p	13.793103	Subclone_ D	B1 Subclone_ D		chr12 p LOSS chr12 p	0	0	0	1	0	1	0	0	0
Tumor1	B1	chr9 p	43	2782637752	NA	NA	LOSS	SNP-array	chr9 p LOSS chr9 p	13.793103	Subclone_ D	B1 Subclone_ D		chr9 p LOSS chr9 p	0	0	0	1	0	1	0	0	0
Tumor1	B2	chr2 q	24	1442785796	NA	NA	LOSS	SNP-array	chr2 q LOSS chr2 q	41.379310	Subclone_ E	B2 Subclone_ E		chr5 q LOSS chr5 q	0	0	0	0	0	0	1	1	0
Tumor1	B2	chr6 p	37	2292148029	NA	NA	GAIN	SNP-array	chr6 p GAIN chr6 p	48.275862	Subclone_ D	B2 Subclone_ D		chrX p GAIN chrX p	0	0	0	0	0	0	1	1	0
Tumor1	B2	chr12 p	7	551049847	NA	NA	LOSS	SNP-array	chr12 p LOSS chr12 p	48.275862	Subclone_ D	B2 Subclone_ D		chrX p LOSS chrX p	0	0	0	0	0	0	0	1	0
Tumor1	B2	chr9 p	43	2782637752	NA	NA	LOSS	SNP-array	chr9 p LOSS chr9 p	48.275862	Subclone_ D	B2 Subclone_ D
Tumor1	B3	chr5 q	36	2162744734	NA	NA	LOSS	SNP-array	chr5 q LOSS chr5 q	100.000000	Subclone_ A	B3 Subclone_ A
Tumor1	B3	chrX p	45	2920473536	NA	NA	GAIN	SNP-array	chrX p GAIN chrX p	100.000000	Subclone_ A	B3 Subclone_ A
Tumor1	B3	chrX p	45	2900664651	NA	NA	LOSS	SNP-array	chrX p LOSS chrX p	33.333333	Subclone_ C	B3 Subclone_ C			Stem	Subclone B	Subclone E	Subclone D	Subclone A	Subclone C	Normal
														chr7 q LOSS chr7 q	1	1	1	1	1	1	0
														chr15 q LOSS chr15 q	0	1	0	0	0	0	0
														chr8 q LOSS chr8 q	0	1	0	0	0	0	0
														chr10 q GAIN chr10 q	0	1	0	0	0	0	0
														chr2 q LOSS chr2 q	0	0	1	0	0	0	0
														chr6 p GAIN chr6 p	0	0	0	1	0	0	0
														chr12 p LOSS chr12 p	0	0	0	1	0	0	0
														chr9 p LOSS chr9 p	0	0	0	1	0	0	0
														chr5 q LOSS chr5 q	0	0	0	0	1	1	0
														chrX p GAIN chrX p	0	0	0	0	1	1	0
														chrX p LOSS chrX p	0	0	0	0	0	1	0

[truncated: 28 more sheets: Segment_file_4_biopsies, Overview_4_biopsies, Distribution_4_biopsies, EM_4_biopsies, Segment_file_5_biopsies, Overview_5_biopsies, Distribution_5_biopsies, EM_5_biopsies, Segment_file_6_biopsies, Overview_6_biopsies, Distribution_6_biopsies, EM_6_biopsies, Segment_file_7_biopsies, Overview_7_biopsies, Distribution_7_biopsies, EM_7_biopsies, Segment_file_8_biopsies, Overview_8_biopsies, Distribution_8_biopsies, EM_8_biopsies …]
