# Supplementary material for: DEVOLUTION—A method for phylogenetic reconstruction of aneuploid cancers based on multiregional genotyping data
Source: Commun Biol. 2021 Sep 20;4:1103. doi: 10.1038/s42003-021-02637-6 (PMC8452746; doi:10.1038/s42003-021-02637-6)
Supplement: Supplementary file 4 — Supplementary Data [file 42003_2021_2637_MOESM4_ESM.zip › Supplementary_data_4_Simulation_result.xlsx]

## Sheet: Results
10mf												50mf												100mf
Biopsies	1	2	3	4	5	6	7	8	9	10		Biopsies	1	2	3	4	5	6	7	8	9	10		Biopsies	1	2	3	4	5	6	7	8	9	10
Total	8	7	7	9	9	9	9	9	9	9		Total	8	17	18	21	17	18	25	18	24	20		Total	10	22	25	32	37	26	44	51	50	41
> 10%	7	7	7	9	8	9	8	9	8	9		> 10%	5	10	15	9	14	17	15	13	19	17		> 10%	9	18	21	25	28	22	28	35	38	35
Correct	6	7	7	9	8	9	8	9	8	9		Correct	4	7	11	9	13	15	15	12	17	16		Correct	7	15	18	24	23	21	27	32	31	33
Proportion	0.857143	1	1	1	1	1	1	1	1	1		Proportion	0.8	0.7	0.733333	1	0.928571	0.882353	1	0.923077	0.894737	0.941176		Proportion	0.777778	0.833333	0.857143	0.96	0.821429	0.954545	0.964286	0.914286	0.815789	0.942857
Events > 1 biopsy	0	5	7	7	8	8	8	7	8	9		Events > 1 biopsy	0	0	6	6	2	7	11	9	12	13		Events > 1 biopsy	0	0	6	7	10	11	15	18	18	23
Correct>1 biopsy	0	5	7	7	8	8	8	7	8	9		Correct>1 biopsy	0	0	6	6	2	7	11	9	12	13		Correct>1 biopsy	0	0	6	7	10	11	15	18	16	23
Proportion_new	0	1	1	1	1	1	1	1	1	1		Proportion_new	0	0	1	1	1	1	1	1	1	1		Proportion_new	0	0	1	1	1	1	1	1	0.888889	1
Biopsies	1	2	3	4	5	6	7	8	9	10		Biopsies	1	2	3	4	5	6	7	8	9	10		Biopsies	1	2	3	4	5	6	7	8	9	10
Total	5	8	9	8	9	10	9	9	12	11		Total	5	14	14	17	17	23	20	19	19	23		Total	10	18	27	29	32	34	40	45	43	37
> 10%	5	7	9	8	8	8	9	9	10	9		> 10%	5	8	10	11	10	14	14	17	15	18		> 10%	7	9	17	18	21	26	31	32	27	32
Correct	5	7	9	8	8	8	8	9	10	9		Correct	4	6	8	9	10	13	13	16	13	15		Correct	7	9	17	18	15	22	29	27	24	28
Proportion	1	1	1	1	1	1	0.888889	1	1	1		Proportion	0.8	0.75	0.8	0.818182	1	0.928571	0.928571	0.941176	0.866667	0.833333		Proportion	1	1	1	1	0.714286	0.846154	0.935484	0.84375	0.888889	0.875
Events > 1 biopsy	0	7	4	7	7	6	8	7	7	8		Events > 1 biopsy	0	0	2	6	5	8	8	10	9	12		Events > 1 biopsy	0	6	6	4	11	14	9	16	17	15
Correct>1 biopsy	0	7	4	7	7	6	8	7	7	8		Correct>1 biopsy	0	0	2	6	5	8	8	9	9	11		Correct>1 biopsy	0	6	6	4	11	14	9	16	17	15
Proportion_new	0	1	1	1	1	1	1	1	1	1		Proportion_new	0	0	1	1	1	1	1	0.9	1	0.916667		Proportion_new	0	1	1	1	1	1	1	1	1	1
Biopsies	1	2	3	4	5	6	7	8	9	10		Biopsies	1	2	3	4	5	6	7	8	9	10		Biopsies	1	2	3	4	5	6	7	8	9	10
Total	7	9	9	9	8	9	9	10	9	10		Total	9	7	15	16	16	18	19	21	21	26		Total	10	23	18	32	31	39	35	43	35	39
> 10%	4	8	8	9	8	9	9	9	9	8		> 10%	9	7	11	13	10	18	15	15	18	24		> 10%	9	14	15	21	26	29	24	29	24	29
Correct	4	8	8	9	8	9	9	9	9	8		Correct	7	7	11	11	10	16	15	14	18	20		Correct	6	12	14	17	25	26	20	27	23	28
Proportion	1	1	1	1	1	1	1	1	1	1		Proportion	0.777778	1	1	0.846154	1	0.888889	1	0.933333	1	0.833333		Proportion	0.666667	0.857143	0.933333	0.809524	0.961538	0.896552	0.833333	0.931034	0.958333	0.965517
Events > 1 biopsy	0	8	3	6	7	7	7	7	8	8		Events > 1 biopsy	0	0	5	8	8	6	13	13	13	12		Events > 1 biopsy	0	0	5	7	9	14	20	16	18	24
Correct>1 biopsy	0	8	3	6	7	7	7	7	8	8		Correct>1 biopsy	0	0	5	8	8	6	13	13	13	12		Correct>1 biopsy	0	0	5	7	9	14	19	16	18	24
Proportion_new	0	1	1	1	1	1	1	1	1	1		Proportion_new	0	0	1	1	1	1	1	1	1	1		Proportion_new	0	0	1	1	1	1	0.95	1	1	1
